# Supplementary material for: (E)-N′-(Furan-2-ylmethyl­ene)-4-(quinolin-8-yl­oxy)butanohydrazide
Source: Acta Crystallogr Sect E Struct Rep Online. 2008 Oct 15;64(Pt 11):o2114. doi: 10.1107/S1600536808032674 (PMC2959671; doi:10.1107/S1600536808032674)
Supplement: Supplementary file 1 [file e-64-o2114-sup1.cif]

##############################################################################
###                                                                        ###
###        Electronic paper (Acta Crystallographica Section E)             ###
###                                                                        ###
##############################################################################
#                                                                            #
# This CIF contains the data in a paper accepted for publication in Acta     #
# Crystallographica Section E. It conforms to the requirements of Notes      #
# for Authors for Section E, and has been peer reviewed under the auspices   #
# of the IUCr Commission on Journals.                                        #
#                                                                            #
# Full details of the Crystallographic Information File format               #
# are given in the paper "The Crystallographic Information File (CIF):       #
# a New Standard Archive File for Crystallography" by S. R. Hall, F. H.      #
# Allen and I. D. Brown [Acta Cryst. (1991), A47, 655-685].                  #
#                                                                            #
# The current version of the core CIF dictionary is obtainable from          #
# ftp://ftp.iucr.org/pub/cif_core.dic. The current version number is 2.4.    #
#                                                                            #
# Software is freely available for graphical display of the structure(s) in  #
# this CIF.  For information consult the CIF home page http://www.iucr.org/  #
# cif/home.html                                                              #
#                                                                            #
# This file may be used for bona fide research purposes within the           #
# scientific community so long as proper attribution is given to the journal # 
# article from which it was obtained.                                        #
#                                                                            #
##############################################################################
                                             
data_global
_audit_creation_method     'SHELXL-97'
_journal_date_recd_electronic     2008-09-28
_journal_date_accepted     2008-10-09
_journal_name_full     'Acta Crystallographica, Section E'
_journal_year     2008
_journal_volume     64
_journal_issue     11
_journal_page_first     o2114
_journal_page_last     o2114
_journal_paper_category     QO
_journal_coeditor_code     LH2705
_publ_contact_author_name     'Xie Hai'
_publ_contact_author_address
;
Department of  Chemistry and Chemical Engineering,
Qiannan Normal College for Nationalities,
Duyun, Guizhou 558000
People^,^s Republic of China
;
_publ_contact_author_email     haixiedt@126.com
_publ_contact_author_fax     '86 754 5845973 '
_publ_contact_author_phone     '86 754 2860226 '
_publ_section_title
;
(<i>E</i>)-<i>N</i>'-(Furan-2-ylmethylene)-4-(quinolin-8-yloxy)butanohydrazide
;
loop_
    _publ_author_name
    _publ_author_footnote
    _publ_author_address
    'Hai Xie' ?
;
College of Chemistry and Chemical Engineering, Shanxi Datong University
Datong, Shanxi 037009
People's Republic of China
;
    'Shuang-Ming Meng' ?
;
College of Chemistry and Chemical Engineering, Shanxi Datong University
Datong, Shanxi 037009
People's Republic of China
;
    'Yue-Qin Fan' ?
;
College of Chemistry and Chemical Engineering, Shanxi Datong University
Datong, Shanxi 037009
People's Republic of China
;
    'Guo-Chen Yang' ?
;
College of Chemistry and Chemical Engineering, Shanxi Datong University
Datong, Shanxi 037009
People's Republic of China
;
data_I
_audit_creation_method     SHELXL-97
_chemical_name_systematic
;
(<i>E</i>)-<i>N</i>'-(Furan-2-ylmethylene)-4-(quinolin-8-yloxy)butanohydrazide
;
_chemical_name_common     ?
_chemical_formula_moiety     'C18 H17 N3 O3'
_chemical_formula_sum     'C18 H17 N3 O3'
_chemical_formula_iupac     'C18 H17 N3 O3'
_chemical_formula_weight     323.35
_chemical_melting_point     ?
_symmetry_cell_setting     Triclinic
_symmetry_space_group_name_H-M     'P -1'
_symmetry_space_group_name_Hall     '-P 1'
loop_
    _symmetry_equiv_pos_as_xyz
    'x, y, z'
    '-x, -y, -z'
_cell_length_a     8.2685(17)
_cell_length_b     8.6324(17)
_cell_length_c     12.765(3)
_cell_angle_alpha     100.64(3)
_cell_angle_beta     100.36(4)
_cell_angle_gamma     109.50(3)
_cell_volume     814.9(4)
_cell_formula_units_Z     2
_cell_measurement_reflns_used     1197
_cell_measurement_theta_min     2.595
_cell_measurement_theta_max     20.476
_cell_measurement_temperature     295
_exptl_crystal_description     block
_exptl_crystal_colour     colorless
_exptl_crystal_size_max     0.33
_exptl_crystal_size_mid     0.26
_exptl_crystal_size_min     0.21
_exptl_crystal_density_diffrn     1.318
_exptl_crystal_density_meas     ?
_exptl_crystal_density_method     'not measured'
_exptl_crystal_F_000     340
_exptl_absorpt_coefficient_mu     0.092
_exptl_absorpt_correction_type     multi-scan
_exptl_absorpt_process_details     '(SADABS; Sheldrick, 1996)'
_exptl_absorpt_correction_T_min     0.9703
_exptl_absorpt_correction_T_max     0.9810
_exptl_special_details
;
;
_diffrn_ambient_temperature     295
_diffrn_radiation_type     MoK\a
_diffrn_radiation_wavelength     0.71073
_diffrn_radiation_source     'fine-focus sealed tube'
_diffrn_radiation_monochromator     graphite
_diffrn_measurement_device_type     'Bruker SMART CCD area-detector'
_diffrn_measurement_method     '\f and \w'
_diffrn_detector_area_resol_mean     ?
_diffrn_reflns_number     9399
_diffrn_reflns_av_R_equivalents     0.0426
_diffrn_reflns_av_sigmaI/netI     0.0406
_diffrn_reflns_theta_min     1.68
_diffrn_reflns_theta_max     25.00
_diffrn_reflns_theta_full     25.00
_diffrn_measured_fraction_theta_max     0.997
_diffrn_measured_fraction_theta_full     0.997
_diffrn_reflns_limit_h_min     -9
_diffrn_reflns_limit_h_max     8
_diffrn_reflns_limit_k_min     -10
_diffrn_reflns_limit_k_max     10
_diffrn_reflns_limit_l_min     -15
_diffrn_reflns_limit_l_max     15
_diffrn_standards_number     0
_diffrn_standards_interval_count     .
_diffrn_standards_interval_time     .
_diffrn_standards_decay_%     0
_refine_special_details
;
Refinement of <i>F</i>^2^ against ALL reflections. The weighted <i>R</i>-factor
<i>wR</i> and goodness of fit <i>S</i> are based on <i>F</i>^2^, conventional
<i>R</i>-factors <i>R</i> are based on <i>F</i>, with <i>F</i> set to zero for
negative <i>F</i>^2^. The threshold expression of <i>F</i>^2^ >
\s(<i>F</i>^2^) is used only for calculating <i>R</i>-factors(gt) <i>etc</i>.
and is not relevant to the choice of reflections for refinement.
<i>R</i>-factors based on <i>F</i>^2^ are statistically about twice as large
as those based on <i>F</i>, and <i>R</i>- factors based on ALL data will be
even larger.
;
_reflns_number_total     2865
_reflns_number_gt     1632
_reflns_threshold_expression     I>2\s(I)
_refine_ls_structure_factor_coef     Fsqd
_refine_ls_matrix_type     full
_refine_ls_R_factor_all     0.1056
_refine_ls_R_factor_gt     0.0578
_refine_ls_wR_factor_gt     0.1579
_refine_ls_wR_factor_ref     0.1925
_refine_ls_goodness_of_fit_ref     1.063
_refine_ls_restrained_S_all     1.112
_refine_ls_number_reflns     2865
_refine_ls_number_parameters     218
_refine_ls_number_restraints     21
_refine_ls_hydrogen_treatment     constr
_refine_ls_weighting_scheme     calc
_refine_ls_weighting_details
         'calc w=1/[\s^2^(Fo^2^)+(0.0865P)^2^+0.1859P] where P=(Fo^2^+2Fc^2^)/3'
_atom_sites_solution_hydrogens     geom
_atom_sites_solution_primary     direct
_atom_sites_solution_secondary     difmap
_refine_ls_shift/su_max     0.000
_refine_ls_shift/su_mean     0.000
_refine_diff_density_max     0.241
_refine_diff_density_min     -0.202
_refine_ls_extinction_method     'SHELXL97 (Sheldrick, 2008)'
_refine_ls_extinction_coef     0.015(6)
_refine_ls_extinction_expression
                                  'Fc^*^=kFc[1+0.001xFc^2^\l^3^/sin(2\q)]^-1/4^'
loop_
    _atom_type_symbol
    _atom_type_description
    _atom_type_scat_dispersion_real
    _atom_type_scat_dispersion_imag
    _atom_type_scat_source
    'C' 'C' 0.0033 0.0016
                         'International Tables Vol C Tables 4.2.6.8 and 6.1.1.4'
    'H' 'H' 0.0000 0.0000
                         'International Tables Vol C Tables 4.2.6.8 and 6.1.1.4'
    'N' 'N' 0.0061 0.0033
                         'International Tables Vol C Tables 4.2.6.8 and 6.1.1.4'
    'O' 'O' 0.0106 0.0060
                         'International Tables Vol C Tables 4.2.6.8 and 6.1.1.4'
_computing_data_collection     'SMART (Bruker, 2007)'
_computing_cell_refinement     'SAINT (Bruker, 2007)'
_computing_data_reduction     'SAINT (Bruker, 2007)'
_computing_structure_solution     'SHELXS97 (Sheldrick, 2008)'
_computing_structure_refinement     'SHELXL97 (Sheldrick, 2008)'
_computing_molecular_graphics     'SHELXTL (Sheldrick, 2008)'
_computing_publication_material     'SHELXTL (Sheldrick, 2008)'
loop_
    _atom_site_type_symbol
    _atom_site_label
    _atom_site_fract_x
    _atom_site_fract_y
    _atom_site_fract_z
    _atom_site_U_iso_or_equiv
    _atom_site_adp_type
    _atom_site_calc_flag
    _atom_site_refinement_flags
    _atom_site_occupancy
    _atom_site_disorder_assembly
    _atom_site_disorder_group
    N N1 0.2058(3) 0.5842(4) 0.8792(2) 0.0700(8) Uani d . 1 . .
    N N2 -0.0972(4) 0.3300(3) 0.3273(2) 0.0681(8) Uani d . 1 . .
    H H1 -0.1174 0.3754 0.2743 0.082 Uiso calc R 1 . .
    N N3 -0.2378(4) 0.2174(3) 0.3521(2) 0.0608(7) Uani d . 1 . .
    O O1 0.2645(3) 0.3778(2) 0.72254(16) 0.0631(6) Uani d . 1 . .
    O O2 0.1947(3) 0.4670(3) 0.3574(2) 0.0890(8) Uani d . 1 . .
    C C16 -0.7219(5) 0.0732(5) 0.2779(3) 0.0811(10) Uani d . 1 . .
    H H16 -0.7644 0.1349 0.2353 0.097 Uiso calc R 1 . .
    C C1 0.2775(4) 0.3409(4) 0.8220(3) 0.0682(9) Uani d . 1 . .
    C C2 0.3186(5) 0.2071(5) 0.8455(4) 0.1060(15) Uani d . 1 . .
    H H2 0.3394 0.1330 0.7916 0.127 Uiso calc R 1 . .
    C C3 0.3287(7) 0.1846(8) 0.9529(6) 0.147(2) Uani d U 1 . .
    H H3 0.3525 0.0920 0.9682 0.176 Uiso calc R 1 . .
    C C4 0.3056(7) 0.2905(10) 1.0325(5) 0.154(3) Uani d U 1 . .
    H H4 0.3176 0.2727 1.1026 0.184 Uiso calc R 1 . .
    C C5 0.2631(5) 0.4296(8) 1.0135(4) 0.1188(17) Uani d U 1 . .
    C C6 0.2347(8) 0.5503(12) 1.0944(5) 0.164(3) Uani d U 1 . .
    H H6 0.2409 0.5392 1.1659 0.197 Uiso calc R 1 . .
    C C7 0.1999(8) 0.6759(9) 1.0659(4) 0.154(3) Uani d . 1 . .
    H H7 0.1858 0.7570 1.1185 0.185 Uiso calc R 1 . .
    C C8 0.1837(5) 0.6903(6) 0.9582(3) 0.1034(15) Uani d . 1 . .
    H H8 0.1556 0.7800 0.9411 0.124 Uiso calc R 1 . .
    C C9 0.2483(4) 0.4547(5) 0.9052(2) 0.0717(10) Uani d . 1 . .
    C C10 0.3224(4) 0.2872(4) 0.6405(3) 0.0767(10) Uani d . 1 . .
    H H10A 0.2543 0.1657 0.6233 0.092 Uiso calc R 1 . .
    H H10B 0.4470 0.3077 0.6677 0.092 Uiso calc R 1 . .
    C C11 0.2946(4) 0.3499(4) 0.5394(3) 0.0737(10) Uani d . 1 . .
    H H11A 0.3515 0.3051 0.4880 0.088 Uiso calc R 1 . .
    H H11B 0.3517 0.4731 0.5600 0.088 Uiso calc R 1 . .
    C C12 0.1001(4) 0.2989(4) 0.4818(3) 0.0660(9) Uani d . 1 . .
    H H12A 0.0446 0.1756 0.4569 0.079 Uiso calc R 1 . .
    H H12B 0.0413 0.3375 0.5344 0.079 Uiso calc R 1 . .
    C C13 0.0731(5) 0.3712(4) 0.3847(3) 0.0657(9) Uani d . 1 . .
    C C14 -0.3915(4) 0.2060(4) 0.3007(2) 0.0617(8) Uani d . 1 . .
    H H14 -0.3984 0.2746 0.2532 0.074 Uiso calc R 1 . .
    C C15 -0.5530(4) 0.0908(4) 0.3141(2) 0.0591(8) Uani d U 1 . .
    O O3 -0.5432(3) -0.0227(3) 0.3737(2) 0.0872(8) Uani d U 1 . .
    C C18 -0.7117(6) -0.1128(5) 0.3740(4) 0.1000(13) Uani d . 1 . .
    H H18 -0.7433 -0.1998 0.4089 0.120 Uiso calc R 1 . .
    C C17 -0.8239(5) -0.0625(5) 0.3191(3) 0.0867(12) Uani d . 1 . .
    H H17 -0.9466 -0.1055 0.3084 0.104 Uiso calc R 1 . .
loop_
    _atom_site_aniso_label
    _atom_site_aniso_U_11
    _atom_site_aniso_U_22
    _atom_site_aniso_U_33
    _atom_site_aniso_U_12
    _atom_site_aniso_U_13
    _atom_site_aniso_U_23
    N1 0.0610(17) 0.0779(18) 0.0552(16) 0.0069(14) 0.0221(13) 0.0102(14)
    N2 0.0650(18) 0.0685(17) 0.0741(17) 0.0177(14) 0.0275(14) 0.0316(14)
    N3 0.0621(17) 0.0560(15) 0.0643(15) 0.0150(13) 0.0258(13) 0.0206(12)
    O1 0.0712(14) 0.0671(13) 0.0592(13) 0.0337(11) 0.0168(10) 0.0224(10)
    O2 0.0729(17) 0.0872(17) 0.1058(19) 0.0133(13) 0.0390(14) 0.0396(14)
    C16 0.070(2) 0.097(3) 0.073(2) 0.032(2) 0.0116(18) 0.020(2)
    C1 0.0464(18) 0.068(2) 0.077(2) 0.0050(15) -0.0011(15) 0.0366(19)
    C2 0.062(2) 0.086(3) 0.154(4) 0.011(2) -0.011(2) 0.065(3)
    C3 0.086(3) 0.140(4) 0.180(5) -0.006(3) -0.031(4) 0.122(4)
    C4 0.081(3) 0.199(5) 0.126(4) -0.028(3) -0.024(3) 0.119(4)
    C5 0.055(2) 0.178(4) 0.077(3) -0.024(2) -0.0051(19) 0.079(3)
    C6 0.079(4) 0.269(8) 0.046(3) -0.051(4) 0.011(2) 0.031(4)
    C7 0.087(4) 0.208(7) 0.067(4) -0.039(4) 0.036(3) -0.037(4)
    C8 0.078(3) 0.109(3) 0.082(3) -0.004(2) 0.040(2) -0.015(2)
    C9 0.0455(19) 0.092(3) 0.0510(19) -0.0082(17) 0.0031(14) 0.0302(19)
    C10 0.061(2) 0.072(2) 0.088(2) 0.0296(18) 0.0090(18) 0.0025(19)
    C11 0.058(2) 0.082(2) 0.069(2) 0.0210(17) 0.0216(17) -0.0016(18)
    C12 0.060(2) 0.0655(19) 0.069(2) 0.0189(16) 0.0242(16) 0.0123(16)
    C13 0.071(2) 0.0574(19) 0.070(2) 0.0195(17) 0.0317(18) 0.0178(16)
    C14 0.067(2) 0.0621(19) 0.0605(18) 0.0215(16) 0.0234(16) 0.0245(15)
    C15 0.068(2) 0.0585(18) 0.0535(17) 0.0218(16) 0.0202(15) 0.0199(14)
    O3 0.0827(18) 0.0858(17) 0.1002(18) 0.0247(14) 0.0323(14) 0.0469(14)
    C18 0.083(3) 0.092(3) 0.113(3) 0.004(2) 0.046(3) 0.034(2)
    C17 0.054(2) 0.096(3) 0.081(2) 0.005(2) 0.0213(19) -0.002(2)
_geom_special_details
;
All e.s.d.'s (except the e.s.d. in the dihedral angle between two l.s. planes)
are estimated using the full covariance matrix. The cell e.s.d.'s are taken
into account individually in the estimation of e.s.d.'s in distances, angles
and torsion angles; correlations between e.s.d.'s in cell parameters are only
used when they are defined by crystal symmetry. An approximate (isotropic)
treatment of cell e.s.d.'s is used for estimating e.s.d.'s involving l.s.
planes.
;
loop_
    _geom_bond_atom_site_label_1
    _geom_bond_atom_site_label_2
    _geom_bond_site_symmetry_2
    _geom_bond_distance
    _geom_bond_publ_flag
    N1 C8 . 1.314(4) ?
    N1 C9 . 1.357(4) ?
    N2 C13 . 1.358(4) ?
    N2 N3 . 1.374(3) ?
    N2 H1 . 0.8600 ?
    N3 C14 . 1.283(4) ?
    O1 C1 . 1.360(4) ?
    O1 C10 . 1.437(4) ?
    O2 C13 . 1.222(4) ?
    C16 C15 . 1.337(5) ?
    C16 C17 . 1.445(5) ?
    C16 H16 . 0.9300 ?
    C1 C2 . 1.375(5) ?
    C1 C9 . 1.419(5) ?
    C2 C3 . 1.412(7) ?
    C2 H2 . 0.9300 ?
    C3 C4 . 1.322(9) ?
    C3 H3 . 0.9300 ?
    C4 C5 . 1.408(9) ?
    C4 H4 . 0.9300 ?
    C5 C9 . 1.428(5) ?
    C5 C6 . 1.436(9) ?
    C6 C7 . 1.306(10) ?
    C6 H6 . 0.9300 ?
    C7 C8 . 1.389(7) ?
    C7 H7 . 0.9300 ?
    C8 H8 . 0.9300 ?
    C10 C11 . 1.499(5) ?
    C10 H10A . 0.9700 ?
    C10 H10B . 0.9700 ?
    C11 C12 . 1.517(4) ?
    C11 H11A . 0.9700 ?
    C11 H11B . 0.9700 ?
    C12 C13 . 1.501(4) ?
    C12 H12A . 0.9700 ?
    C12 H12B . 0.9700 ?
    C14 C15 . 1.435(4) ?
    C14 H14 . 0.9300 ?
    C15 O3 . 1.361(4) ?
    O3 C18 . 1.351(4) ?
    C18 C17 . 1.300(5) ?
    C18 H18 . 0.9300 ?
    C17 H17 . 0.9300 ?
loop_
    _geom_angle_atom_site_label_1
    _geom_angle_atom_site_label_2
    _geom_angle_atom_site_label_3
    _geom_angle_site_symmetry_1
    _geom_angle_site_symmetry_3
    _geom_angle
    _geom_angle_publ_flag
    C8 N1 C9 . . 117.8(3) ?
    C13 N2 N3 . . 121.3(3) ?
    C13 N2 H1 . . 119.3 ?
    N3 N2 H1 . . 119.3 ?
    C14 N3 N2 . . 114.7(3) ?
    C1 O1 C10 . . 118.0(3) ?
    C15 C16 C17 . . 105.0(3) ?
    C15 C16 H16 . . 127.5 ?
    C17 C16 H16 . . 127.5 ?
    O1 C1 C2 . . 124.8(4) ?
    O1 C1 C9 . . 115.0(3) ?
    C2 C1 C9 . . 120.2(4) ?
    C1 C2 C3 . . 118.7(5) ?
    C1 C2 H2 . . 120.7 ?
    C3 C2 H2 . . 120.7 ?
    C4 C3 C2 . . 122.3(6) ?
    C4 C3 H3 . . 118.8 ?
    C2 C3 H3 . . 118.8 ?
    C3 C4 C5 . . 121.5(6) ?
    C3 C4 H4 . . 119.2 ?
    C5 C4 H4 . . 119.2 ?
    C4 C5 C9 . . 117.7(6) ?
    C4 C5 C6 . . 125.4(5) ?
    C9 C5 C6 . . 116.8(6) ?
    C7 C6 C5 . . 118.9(6) ?
    C7 C6 H6 . . 120.5 ?
    C5 C6 H6 . . 120.5 ?
    C6 C7 C8 . . 121.1(7) ?
    C6 C7 H7 . . 119.5 ?
    C8 C7 H7 . . 119.5 ?
    N1 C8 C7 . . 123.6(5) ?
    N1 C8 H8 . . 118.2 ?
    C7 C8 H8 . . 118.2 ?
    N1 C9 C1 . . 118.9(3) ?
    N1 C9 C5 . . 121.7(4) ?
    C1 C9 C5 . . 119.4(4) ?
    O1 C10 C11 . . 107.8(3) ?
    O1 C10 H10A . . 110.2 ?
    C11 C10 H10A . . 110.2 ?
    O1 C10 H10B . . 110.2 ?
    C11 C10 H10B . . 110.2 ?
    H10A C10 H10B . . 108.5 ?
    C10 C11 C12 . . 113.4(3) ?
    C10 C11 H11A . . 108.9 ?
    C12 C11 H11A . . 108.9 ?
    C10 C11 H11B . . 108.9 ?
    C12 C11 H11B . . 108.9 ?
    H11A C11 H11B . . 107.7 ?
    C13 C12 C11 . . 113.1(3) ?
    C13 C12 H12A . . 109.0 ?
    C11 C12 H12A . . 109.0 ?
    C13 C12 H12B . . 109.0 ?
    C11 C12 H12B . . 109.0 ?
    H12A C12 H12B . . 107.8 ?
    O2 C13 N2 . . 119.3(3) ?
    O2 C13 C12 . . 123.6(3) ?
    N2 C13 C12 . . 117.1(3) ?
    N3 C14 C15 . . 122.2(3) ?
    N3 C14 H14 . . 118.9 ?
    C15 C14 H14 . . 118.9 ?
    C16 C15 O3 . . 110.4(3) ?
    C16 C15 C14 . . 130.9(3) ?
    O3 C15 C14 . . 118.7(3) ?
    C18 O3 C15 . . 106.4(3) ?
    C17 C18 O3 . . 111.3(4) ?
    C17 C18 H18 . . 124.4 ?
    O3 C18 H18 . . 124.4 ?
    C18 C17 C16 . . 106.9(3) ?
    C18 C17 H17 . . 126.5 ?
    C16 C17 H17 . . 126.5 ?
loop_
    _geom_torsion_atom_site_label_1
    _geom_torsion_atom_site_label_2
    _geom_torsion_atom_site_label_3
    _geom_torsion_atom_site_label_4
    _geom_torsion_site_symmetry_1
    _geom_torsion_site_symmetry_2
    _geom_torsion_site_symmetry_3
    _geom_torsion_site_symmetry_4
    _geom_torsion
    _geom_torsion_publ_flag
    C13 N2 N3 C14 . . . . 171.9(3) n
    C10 O1 C1 C2 . . . . -9.5(4) ?
    C10 O1 C1 C9 . . . . 169.3(2) ?
    O1 C1 C2 C3 . . . . 179.6(3) ?
    C9 C1 C2 C3 . . . . 0.8(5) ?
    C1 C2 C3 C4 . . . . -2.2(7) ?
    C2 C3 C4 C5 . . . . 2.2(9) ?
    C3 C4 C5 C9 . . . . -0.9(7) ?
    C3 C4 C5 C6 . . . . 179.6(5) ?
    C4 C5 C6 C7 . . . . 178.5(5) ?
    C9 C5 C6 C7 . . . . -1.0(8) ?
    C5 C6 C7 C8 . . . . 2.4(10) ?
    C9 N1 C8 C7 . . . . -0.6(5) ?
    C6 C7 C8 N1 . . . . -1.7(8) ?
    C8 N1 C9 C1 . . . . -178.4(3) ?
    C8 N1 C9 C5 . . . . 2.1(4) ?
    O1 C1 C9 N1 . . . . 2.0(4) ?
    C2 C1 C9 N1 . . . . -179.2(3) ?
    O1 C1 C9 C5 . . . . -178.5(3) ?
    C2 C1 C9 C5 . . . . 0.4(4) ?
    C4 C5 C9 N1 . . . . 179.2(3) ?
    C6 C5 C9 N1 . . . . -1.4(5) ?
    C4 C5 C9 C1 . . . . -0.4(5) ?
    C6 C5 C9 C1 . . . . 179.1(4) ?
    C1 O1 C10 C11 . . . . 179.9(2) ?
    O1 C10 C11 C12 . . . . -68.5(3) n
    C10 C11 C12 C13 . . . . 176.4(3) n
    N3 N2 C13 O2 . . . . 177.3(3) ?
    N3 N2 C13 C12 . . . . -4.6(4) n
    C11 C12 C13 O2 . . . . -2.9(4) ?
    C11 C12 C13 N2 . . . . 179.1(3) n
    N2 N3 C14 C15 . . . . 178.1(3) ?
    C17 C16 C15 O3 . . . . 0.2(4) ?
    C17 C16 C15 C14 . . . . -179.2(3) ?
    N3 C14 C15 C16 . . . . 172.0(3) ?
    N3 C14 C15 O3 . . . . -7.3(4) ?
    C16 C15 O3 C18 . . . . 0.0(4) ?
    C14 C15 O3 C18 . . . . 179.5(3) ?
    C15 O3 C18 C17 . . . . -0.2(4) ?
    O3 C18 C17 C16 . . . . 0.3(5) ?
    C15 C16 C17 C18 . . . . -0.2(4) ?
loop_
    _geom_hbond_atom_site_label_D
    _geom_hbond_atom_site_label_H
    _geom_hbond_atom_site_label_A
    _geom_hbond_site_symmetry_A
    _geom_hbond_distance_DH
    _geom_hbond_distance_HA
    _geom_hbond_distance_DA
    _geom_hbond_angle_DHA
    N2 H1 N1 2_566 0.86 2.10 2.936(4) 164
