# Supplementary material for: (E)-N′-(Furan-2-ylmethyl­ene)-4-(quinolin-8-yl­oxy)butanohydrazide
Source: Acta Crystallogr Sect E Struct Rep Online. 2008 Oct 15;64(Pt 11):o2114. doi: 10.1107/S1600536808032674 (PMC2959671; doi:10.1107/S1600536808032674)
Supplement: Supplementary file 2 [file e-64-o2114-Isup2.hkl]

# 
# h,k,l, Fc-squared, Fo-squared, sigma(Fo-squared) and status flag 
# 
data_I
_shelx_title ' 070514tb in P-1' 
_shelx_refln_list_code          4 
_shelx_F_calc_maximum      123.80 
_exptl_crystal_F_000       340.00 
_reflns_d_resolution_high  0.8410 
 
loop_ 
 _symmetry_equiv_pos_as_xyz 
 'x, y, z' 
 '-x, -y, -z' 
 
_cell_length_a     8.2685 
_cell_length_b     8.6324 
_cell_length_c    12.7654 
_cell_angle_alpha 100.636 
_cell_angle_beta  100.362 
_cell_angle_gamma 109.503 
 
_shelx_F_squared_multiplier     1.000 
 
loop_ 
 _refln_index_h 
 _refln_index_k 
 _refln_index_l 
 _refln_F_squared_calc 
 _refln_F_squared_meas 
 _refln_F_squared_sigma 
 _refln_observed_status 
   1   0   0      100.52       86.10      1.49 o 
   2   0   0    11803.26    12355.05    442.78 o 
   3   0   0        1.11        7.20      3.09 o 
   4   0   0      595.56      627.14      7.13 o 
   5   0   0       83.85       91.04      2.39 o 
   6   0   0       61.39       61.00      2.95 o 
   7   0   0        1.29       -0.59      1.76 o 
   8   0   0        7.79        0.83      2.48 o 
  -9   1   0        0.21       -1.09      2.73 o 
  -8   1   0        0.33        2.84      2.41 o 
  -7   1   0       49.98       58.18      4.92 o 
  -6   1   0       38.42       35.50      2.53 o 
  -5   1   0        1.54        0.73      0.67 o 
  -4   1   0      705.48      712.05      7.63 o 
  -3   1   0       22.07       24.99      1.40 o 
  -2   1   0       87.30       90.13      1.79 o 
  -1   1   0      262.13      191.81      2.74 o 
   0   1   0     1971.43     1943.26     16.73 o 
   1   1   0     4308.38     4384.25     44.42 o 
   2   1   0     6537.70     6780.22     55.73 o 
   3   1   0      118.72      129.02      2.58 o 
   4   1   0     1622.43     1712.57     20.05 o 
   5   1   0       14.54       16.53      1.39 o 
   6   1   0      322.25      335.13      6.06 o 
   7   1   0        1.30        0.28      1.92 o 
   8   1   0       11.45        3.30      6.04 o 
  -9   2   0        2.41       -0.19      2.95 o 
  -8   2   0       17.57       16.71      3.59 o 
  -7   2   0       17.79       15.86      2.08 o 
  -6   2   0       16.52       17.57      1.93 o 
  -5   2   0        3.22        1.98      0.64 o 
  -4   2   0        1.80        2.56      1.07 o 
  -3   2   0      184.07      187.35      3.23 o 
  -2   2   0      280.27      211.62      3.47 o 
  -1   2   0     1209.19     1106.68     11.06 o 
   0   2   0      369.05      285.21      4.14 o 
   1   2   0      390.87      346.11      4.94 o 
   2   2   0       16.88       14.97      1.05 o 
   3   2   0      966.95      974.85      8.97 o 
   4   2   0      579.02      596.94      6.93 o 
   5   2   0      193.46      207.55      4.12 o 
   6   2   0       53.98       53.57      4.70 o 
   7   2   0        7.95        6.14      2.54 o 
   8   2   0       25.09       22.42     10.70 o 
  -9   3   0        2.30        5.75      3.30 o 
  -8   3   0        0.80        2.93      2.88 o 
  -7   3   0       15.37       13.47      2.04 o 
  -6   3   0       12.43       15.00      1.91 o 
  -5   3   0        3.07        2.52      0.68 o 
  -4   3   0       29.65       25.75      2.16 o 
  -3   3   0      189.74      208.56      3.64 o 
  -2   3   0       56.74       40.90      1.81 o 
  -1   3   0      556.30      612.20     10.30 o 
   0   3   0      580.88      542.61      8.52 o 
   1   3   0        1.18        1.35      0.57 o 
   2   3   0       59.43       67.71      1.88 o 
   3   3   0        0.46       -0.16      0.51 o 
   4   3   0        0.60        0.90      0.68 o 
   5   3   0      222.57      238.08      4.76 o 
   6   3   0        0.03       -0.71      1.89 o 
   7   3   0       32.85       34.79      7.43 o 
  -9   4   0        4.24        2.44      2.74 o 
  -8   4   0        1.19        1.06      2.23 o 
  -7   4   0       39.98       42.37      5.44 o 
  -6   4   0       12.37       15.58      3.20 o 
  -5   4   0      179.20      187.28      5.18 o 
  -4   4   0        0.53        0.41      0.60 o 
  -3   4   0       89.83       75.06      2.96 o 
  -2   4   0       46.45       34.19      1.77 o 
  -1   4   0       43.93       42.98      1.69 o 
   0   4   0       47.75       53.37      1.82 o 
   1   4   0       42.40       33.40      2.23 o 
   2   4   0      128.84      121.59      2.82 o 
   3   4   0       15.17       18.82      1.85 o 
   4   4   0       31.57       31.99      1.99 o 
   5   4   0        1.04        0.46      1.48 o 
   6   4   0        9.29       12.45      2.58 o 
  -9   5   0        2.17        0.87      3.01 o 
  -8   5   0        0.31       -1.45      2.08 o 
  -7   5   0        2.71        4.14      1.68 o 
  -6   5   0        5.83        3.98      1.44 o 
  -5   5   0        0.11        0.60      0.98 o 
  -4   5   0       35.45       31.84      1.80 o 
  -3   5   0       19.14       22.33      1.60 o 
  -2   5   0        0.42        0.37      0.65 o 
  -1   5   0       82.06       85.06      2.80 o 
   0   5   0        0.07       -0.35      0.61 o 
   1   5   0        0.94        0.04      0.70 o 
   2   5   0        7.37        5.01      1.26 o 
   3   5   0        2.69        3.38      1.05 o 
   4   5   0        5.08        6.38      1.33 o 
   5   5   0        5.80        3.95      2.32 o 
  -9   6   0        0.15        1.85      3.29 o 
  -8   6   0        9.15       17.76      2.75 o 
  -7   6   0        0.37        0.67      1.46 o 
  -6   6   0       10.47       16.04      2.32 o 
  -5   6   0        5.25        9.14      1.93 o 
  -4   6   0       38.34       37.22      2.92 o 
  -3   6   0        6.96        4.04      1.00 o 
  -2   6   0       10.45        9.09      1.28 o 
  -1   6   0        0.27        1.59      0.83 o 
   0   6   0        3.04        3.65      1.01 o 
   1   6   0       16.60       14.54      2.13 o 
   2   6   0        3.43        1.95      0.96 o 
   3   6   0        4.90        4.35      1.22 o 
   4   6   0       28.28       27.07      3.59 o 
   5   6   0        1.89        1.69      8.64 o 
  -8   7   0        0.34        0.63      2.05 o 
  -7   7   0        1.40        1.77      1.79 o 
  -6   7   0       32.90       44.16      3.84 o 
  -5   7   0        4.11       -0.10      1.48 o 
  -4   7   0        3.05        5.77      1.30 o 
  -3   7   0       54.05       88.36      4.94 o 
  -2   7   0       14.95       18.36      1.85 o 
  -1   7   0        4.11       10.63      1.51 o 
   0   7   0       36.24       35.34      2.35 o 
   1   7   0        0.94        1.18      1.18 o 
   2   7   0        4.35        4.32      1.36 o 
   3   7   0        4.99        3.01      2.64 o 
  -8   8   0        0.30       -1.31      1.86 o 
  -7   8   0        4.70        7.05      2.21 o 
  -6   8   0        0.27        0.23      1.75 o 
  -5   8   0        8.19        9.32      2.31 o 
  -4   8   0       26.88       33.78      4.08 o 
  -3   8   0        3.67        6.35      1.52 o 
  -2   8   0        2.80        0.78      1.23 o 
  -1   8   0        0.75        4.57      1.39 o 
   0   8   0        3.85        2.97      1.47 o 
   1   8   0        0.38        2.35      2.15 o 
   2   8   0        0.14       -1.89      1.56 o 
  -7   9   0        1.75       -0.01      2.63 o 
  -6   9   0        1.90        3.18      1.96 o 
  -5   9   0        1.08        1.90      1.92 o 
  -4   9   0        0.18        0.35      1.84 o 
  -3   9   0        6.23        3.48      1.52 o 
  -2   9   0        0.74       -1.11      1.33 o 
  -1   9   0        0.95        2.49      2.12 o 
   0   9   0        3.07       -1.69      2.49 o 
  -4  10   0        0.86       -3.44      4.16 o 
  -3  10   0        0.00       -1.67      1.74 o 
   2 -10   1        3.10        2.68      2.66 o 
   3 -10   1        0.15       -0.12      3.49 o 
   4 -10   1        1.28        0.95      2.26 o 
   5 -10   1        0.25       -0.68      2.01 o 
  -1  -9   1        0.21       -2.26      2.79 o 
   0  -9   1        4.06        2.81      2.38 o 
   1  -9   1       11.29       12.55      3.36 o 
   2  -9   1        2.02        1.63      2.06 o 
   3  -9   1        5.21        6.47      1.71 o 
   4  -9   1        5.14        5.34      1.69 o 
   5  -9   1        0.46        1.45      2.08 o 
   6  -9   1        4.21        5.10      2.14 o 
   7  -9   1        4.13        3.79      2.49 o 
  -2  -8   1        0.07        0.66      3.38 o 
  -1  -8   1       13.34       19.27      3.28 o 
   0  -8   1       23.57       26.32      5.75 o 
   1  -8   1        0.45        1.32      1.28 o 
   2  -8   1        1.47        0.41      1.07 o 
   3  -8   1        1.59        1.06      1.19 o 
   4  -8   1       12.83       13.71      2.20 o 
   5  -8   1        1.03        1.18      1.68 o 
   6  -8   1        0.24       -1.31      1.59 o 
   7  -8   1        1.09        0.01      2.26 o 
   8  -8   1        6.08        7.43      3.13 o 
  -4  -7   1        0.78        0.58      3.24 o 
  -3  -7   1        5.36        3.96      2.31 o 
  -2  -7   1       12.93       10.42      2.10 o 
  -1  -7   1       19.47       25.93      2.50 o 
   0  -7   1        7.10        9.15      1.47 o 
   1  -7   1        4.81        5.69      1.22 o 
   2  -7   1       18.88       19.56      2.61 o 
   3  -7   1        7.87        4.29      1.25 o 
   4  -7   1        0.15       -0.29      0.93 o 
   5  -7   1        5.79        8.45      2.44 o 
   6  -7   1       12.85        9.09      2.45 o 
   7  -7   1        5.16        5.46      3.01 o 
   8  -7   1        0.30       -1.96      3.45 o 
  -5  -6   1        3.28        4.08      1.87 o 
  -4  -6   1        0.15       -0.92      2.04 o 
  -3  -6   1        0.34       -0.48      1.69 o 
  -2  -6   1        0.05        0.33      1.32 o 
  -1  -6   1       48.23       55.39      3.40 o 
   0  -6   1       17.28       16.57      1.46 o 
   1  -6   1       46.72       49.10      2.21 o 
   2  -6   1        0.51        1.32      0.79 o 
   3  -6   1       82.64       91.57      2.89 o 
   4  -6   1        9.42       10.65      1.32 o 
   5  -6   1        0.68        0.85      1.28 o 
   6  -6   1       15.76       14.13      2.17 o 
   7  -6   1        0.30       -0.02      1.40 o 
   8  -6   1        0.04       -3.11      2.08 o 
   9  -6   1        0.58        1.53      2.86 o 
  -6  -5   1        0.04        1.53      4.92 o 
  -5  -5   1       21.44       20.38      3.57 o 
  -4  -5   1       12.65       10.14      1.39 o 
  -3  -5   1       96.15       97.79      5.24 o 
  -2  -5   1       38.48       42.07      2.14 o 
  -1  -5   1      276.85      283.11      4.58 o 
   0  -5   1       99.41      104.59      3.58 o 
   1  -5   1      241.80      238.15      4.14 o 
   2  -5   1      523.05      570.13      6.97 o 
   3  -5   1       24.28       26.73      1.66 o 
   4  -5   1        3.15        4.36      0.87 o 
   5  -5   1       32.41       32.66      2.06 o 
   6  -5   1        0.04        0.65      1.15 o 
   7  -5   1        0.09        1.83      1.42 o 
   8  -5   1        3.86        3.11      2.37 o 
   9  -5   1        0.81        3.03      2.67 o 
  -6  -4   1       11.38       11.72      8.60 o 
  -5  -4   1       57.15       65.12      2.84 o 
  -4  -4   1        0.00        0.45      0.89 o 
  -3  -4   1       23.80       18.78      1.44 o 
  -2  -4   1       24.04       31.66      1.54 o 
  -1  -4   1      302.53      327.65      5.31 o 
   0  -4   1       39.00       36.64      2.52 o 
   1  -4   1       69.28       83.87      2.47 o 
   2  -4   1       53.15       64.07      2.12 o 
   3  -4   1      553.64      523.28      6.91 o 
   4  -4   1       38.35       42.95      1.97 o 
   5  -4   1      297.47      299.90      6.60 o 
   6  -4   1        0.11        0.07      1.07 o 
   7  -4   1       27.63       23.93      3.53 o 
   8  -4   1        0.29        0.13      2.08 o 
   9  -4   1        0.31        0.24      2.91 o 
  -7  -3   1        2.17        4.52      2.81 o 
  -6  -3   1       91.83      100.05      3.40 o 
  -5  -3   1       35.40       35.82      2.10 o 
  -4  -3   1       25.57       26.80      1.66 o 
  -3  -3   1        4.88        4.10      0.76 o 
  -2  -3   1      130.87      124.82      2.86 o 
  -1  -3   1        0.05       -0.22      0.44 o 
   0  -3   1      451.05      402.72      5.73 o 
   1  -3   1       56.24       40.45      1.69 o 
   2  -3   1      113.81      100.53      3.22 o 
   3  -3   1      237.25      249.84      4.05 o 
   4  -3   1       59.77       68.98      5.67 o 
   5  -3   1       93.90       89.25      4.18 o 
   6  -3   1        0.12        1.62      1.11 o 
   7  -3   1        8.52        8.48      3.40 o 
   8  -3   1        1.99        2.91      2.50 o 
   9  -3   1        0.26       -4.21      2.80 o 
  -8  -2   1       62.51       51.43      5.65 o 
  -7  -2   1        0.02       -1.46      1.98 o 
  -6  -2   1      307.08      343.64      5.88 o 
  -5  -2   1        3.04        4.08      0.92 o 
  -4  -2   1      192.30      210.36      3.71 o 
  -3  -2   1      242.08      249.36      3.65 o 
  -2  -2   1      904.79      902.23     12.46 o 
  -1  -2   1       14.44       10.86      1.41 o 
   0  -2   1        1.62        3.55      0.56 o 
   1  -2   1      441.32      490.52      5.90 o 
   2  -2   1       21.02       19.42      1.36 o 
   3  -2   1      163.39      190.74      3.40 o 
   4  -2   1      550.15      578.95     10.76 o 
   5  -2   1       89.60      109.27      2.82 o 
   6  -2   1       81.25       79.65      4.29 o 
   7  -2   1       26.10       25.75      3.80 o 
   8  -2   1       26.05       20.47      3.65 o 
   9  -2   1        3.31        3.08      3.22 o 
  -8  -1   1        0.37       -1.47      3.08 o 
  -7  -1   1        4.76       -2.10      1.95 o 
  -6  -1   1       24.92       26.72      4.12 o 
  -5  -1   1       75.29       79.58      2.39 o 
  -4  -1   1     1186.85     1268.62     12.05 o 
  -3  -1   1        0.03        0.61      0.51 o 
  -2  -1   1     4083.73     4113.13     34.68 o 
  -1  -1   1     3636.10     3513.95     29.30 o 
   0  -1   1     1399.44     1335.68     11.98 o 
   1  -1   1       32.73       34.09      0.96 o 
   2  -1   1      576.66      589.38      6.34 o 
   3  -1   1       48.52       54.54      1.89 o 
   4  -1   1      287.63      301.14      4.39 o 
   5  -1   1       30.53       36.77      1.80 o 
   6  -1   1       11.16       10.12      4.93 o 
   7  -1   1       41.13       47.07      4.71 o 
   8  -1   1        0.43       -3.09      2.06 o 
   9  -1   1        2.94        5.78      5.15 o 
  -9   0   1        0.84        2.85      3.29 o 
  -8   0   1        2.63        3.05      2.55 o 
  -7   0   1       33.75       37.13      2.86 o 
  -6   0   1        7.75        7.71      1.46 o 
  -5   0   1      107.50      113.19      2.91 o 
  -4   0   1       69.99       60.12      1.88 o 
  -3   0   1      151.70      145.14      2.82 o 
  -2   0   1      753.13      753.00     10.21 o 
  -1   0   1      866.48      858.57      7.88 o 
   0   0   1       60.67       46.90      0.77 o 
   1   0   1      369.25      357.79      6.12 o 
   2   0   1     3540.18     3682.19     30.95 o 
   3   0   1       69.10       66.37      1.71 o 
   4   0   1      643.90      652.85      7.36 o 
   5   0   1       25.78       30.43      1.61 o 
   6   0   1        5.31        6.57      1.65 o 
   7   0   1       33.04       33.13      4.11 o 
   8   0   1        1.77       -0.61      2.77 o 
  -9   1   1        3.10        6.65      3.72 o 
  -8   1   1        0.00       -1.58      2.17 o 
  -7   1   1        0.25       -0.18      1.17 o 
  -6   1   1        4.34        4.93      1.82 o 
  -5   1   1        3.77        2.16      0.76 o 
  -4   1   1        0.00        0.62      0.44 o 
  -3   1   1      261.13      249.58      3.53 o 
  -2   1   1     1960.60     1754.04     19.69 o 
  -1   1   1     1044.90     1044.78      9.78 o 
   0   1   1     1200.63     1217.36     11.19 o 
   1   1   1      748.19      722.37      7.53 o 
   2   1   1      855.86      891.49      9.40 o 
   3   1   1     1124.92     1128.14      9.67 o 
   4   1   1      231.12      267.20      4.06 o 
   5   1   1      278.79      271.83      4.56 o 
   6   1   1      292.68      306.72      6.51 o 
   7   1   1        7.86        3.65      2.23 o 
   8   1   1       24.88       20.94      5.76 o 
  -9   2   1        1.63        7.73      3.42 o 
  -8   2   1        0.60       -0.52      2.28 o 
  -7   2   1        1.55       -0.89      1.13 o 
  -6   2   1        5.50        7.49      1.47 o 
  -5   2   1        2.68        3.00      0.64 o 
  -4   2   1      361.21      333.07      6.15 o 
  -3   2   1       43.56       43.98      1.53 o 
  -2   2   1       33.16       32.39      3.27 o 
  -1   2   1    15326.97    15635.74    223.11 o 
   0   2   1       34.51       35.07      1.39 o 
   1   2   1     1271.74     1242.85     15.35 o 
   2   2   1       88.68       81.92      2.58 o 
   3   2   1        0.12       -0.64      0.45 o 
   4   2   1        6.19        6.45      1.21 o 
   5   2   1        0.68       -0.60      0.75 o 
   6   2   1       23.13       20.12      2.39 o 
   7   2   1       63.75       63.92      5.52 o 
  -9   3   1        2.30        4.17      2.88 o 
  -8   3   1       17.87       15.47      2.37 o 
  -7   3   1        0.84        3.26      1.34 o 
  -6   3   1        3.26        2.40      1.11 o 
  -5   3   1      144.65      157.04      4.51 o 
  -4   3   1       10.08       12.25      1.15 o 
  -3   3   1       41.66       24.49      1.52 o 
  -2   3   1      659.21      587.33      7.83 o 
  -1   3   1      171.29      124.12      3.09 o 
   0   3   1       85.23       92.60      2.40 o 
   1   3   1      159.55      127.40      3.28 o 
   2   3   1       60.23       59.92      2.22 o 
   3   3   1      149.45      146.06      3.14 o 
   4   3   1       34.34       34.51      1.90 o 
   5   3   1       68.26       77.24      3.61 o 
   6   3   1        0.04       -0.89      1.52 o 
   7   3   1        1.49        2.93      3.21 o 
  -9   4   1        2.88       -0.86      2.64 o 
  -8   4   1        0.08       -0.91      1.35 o 
  -7   4   1        0.49       -0.89      1.23 o 
  -6   4   1        2.80        2.53      1.16 o 
  -5   4   1       25.45       30.10      4.84 o 
  -4   4   1       74.50       74.52      2.39 o 
  -3   4   1        7.57        7.73      1.01 o 
  -2   4   1        8.61       13.46      1.28 o 
  -1   4   1       14.31       17.18      1.27 o 
   0   4   1       53.36       52.48      1.88 o 
   1   4   1       45.23       48.98      1.88 o 
   2   4   1      119.55      118.24      2.96 o 
   3   4   1        6.51        4.81      1.25 o 
   4   4   1       22.44       24.02      1.86 o 
   5   4   1        1.52        1.26      1.98 o 
   6   4   1        0.52       -0.33      1.94 o 
  -9   5   1        6.91       10.31      3.64 o 
  -8   5   1       13.42       13.46      2.51 o 
  -7   5   1        0.32        0.03      1.29 o 
  -6   5   1        4.20        5.53      1.54 o 
  -5   5   1       29.77       29.83      4.44 o 
  -4   5   1       40.37       46.12      2.34 o 
  -3   5   1       60.39       68.72      2.41 o 
  -2   5   1      141.32      150.06      4.99 o 
  -1   5   1       20.90       22.19      2.08 o 
   0   5   1        0.11        0.05      0.65 o 
   1   5   1      118.26      115.81      3.08 o 
   2   5   1        9.44        7.58      1.78 o 
   3   5   1        6.88        6.74      1.24 o 
   4   5   1       40.05       41.04      2.46 o 
   5   5   1        7.29        9.15      2.36 o 
  -9   6   1        0.22        1.45      2.86 o 
  -8   6   1        9.39        4.58      1.98 o 
  -7   6   1       17.37       19.25      2.84 o 
  -6   6   1       30.60       24.75      2.84 o 
  -5   6   1        6.15       10.47      2.05 o 
  -4   6   1        9.76        4.40      1.40 o 
  -3   6   1       14.31       13.21      1.87 o 
  -2   6   1        3.09        1.74      0.91 o 
  -1   6   1        0.73        0.25      0.84 o 
   0   6   1        2.64        2.92      1.28 o 
   1   6   1        3.84        3.07      1.18 o 
   2   6   1        4.18        3.14      1.22 o 
   3   6   1        3.38        0.94      1.08 o 
   4   6   1        9.96       13.09      2.32 o 
  -9   7   1        0.92       -1.27      5.03 o 
  -8   7   1        0.75        1.59      1.70 o 
  -7   7   1       11.77       10.79      2.95 o 
  -6   7   1        2.34        2.64      1.90 o 
  -5   7   1       34.38       42.98      5.23 o 
  -4   7   1       10.71        5.56      1.51 o 
  -3   7   1        4.36        7.32      1.44 o 
  -2   7   1        7.50        4.01      1.27 o 
  -1   7   1        0.25        0.50      1.06 o 
   0   7   1        9.47        9.34      1.59 o 
   1   7   1        5.00        4.67      1.98 o 
   2   7   1        1.34        2.49      1.72 o 
   3   7   1        0.62        0.44      1.36 o 
  -8   8   1        0.10        1.41      2.05 o 
  -7   8   1        2.64       -0.25      2.02 o 
  -6   8   1        0.28        0.29      1.88 o 
  -5   8   1        0.01        0.04      2.00 o 
  -4   8   1        7.43        3.20      1.48 o 
  -3   8   1        6.75        5.90      1.87 o 
  -2   8   1        1.82        1.60      1.32 o 
  -1   8   1        8.54       19.56      2.07 o 
   0   8   1        2.95        3.31      1.49 o 
   1   8   1        0.38        3.28      1.58 o 
   2   8   1        5.60        2.97      3.62 o 
  -7   9   1        4.57        4.18      2.36 o 
  -6   9   1        6.88       15.65      3.77 o 
  -5   9   1        0.11        1.38      1.83 o 
  -4   9   1        0.11        0.60      1.75 o 
  -3   9   1        0.00       -0.90      1.39 o 
  -2   9   1        1.43       -0.05      1.48 o 
  -1   9   1        3.50        3.13      1.65 o 
   0   9   1        2.80        2.63      2.00 o 
   2 -10   2        1.33       -0.63      1.99 o 
   3 -10   2        1.38        2.39      2.07 o 
   4 -10   2        0.14       -0.43      1.99 o 
   5 -10   2        0.91       -0.74      4.47 o 
  -1  -9   2        2.69        4.55      1.99 o 
   0  -9   2        0.19        0.00      2.05 o 
   1  -9   2        8.31        8.69      3.71 o 
   2  -9   2        7.82        6.72      2.70 o 
   3  -9   2        1.00        1.12      1.71 o 
   4  -9   2        2.78        2.61      2.02 o 
   5  -9   2        0.79        1.92      1.92 o 
   6  -9   2        5.11        6.61      2.73 o 
   7  -9   2       20.57       16.12      3.24 o 
  -3  -8   2        6.64        6.47      2.21 o 
  -2  -8   2        2.22        1.18      1.83 o 
  -1  -8   2        0.85       -1.35      2.48 o 
   0  -8   2       56.44       67.75      6.70 o 
   1  -8   2       10.45       15.05      4.88 o 
   2  -8   2        0.25        0.09      1.45 o 
   3  -8   2        7.79        7.59      1.50 o 
   4  -8   2        0.72        2.51      1.88 o 
   5  -8   2        2.98        3.42      1.84 o 
   6  -8   2        0.90        1.79      1.82 o 
   7  -8   2        0.04        3.01      1.87 o 
   8  -8   2        5.34        5.78      3.10 o 
  -4  -7   2        0.91       -1.41      1.84 o 
  -3  -7   2        1.10        2.18      1.64 o 
  -2  -7   2        6.60        6.01      1.77 o 
  -1  -7   2       29.25       34.31      4.44 o 
   0  -7   2       11.08       17.22      4.00 o 
   1  -7   2        0.94        2.22      1.00 o 
   2  -7   2       21.80       19.70      2.20 o 
   3  -7   2        4.49        8.46      1.34 o 
   4  -7   2        4.85        2.30      1.17 o 
   5  -7   2       12.26       13.62      2.26 o 
   6  -7   2        4.74        6.60      1.92 o 
   7  -7   2        9.46       13.10      3.63 o 
   8  -7   2        0.01        2.40      2.40 o 
  -5  -6   2       14.84       12.50      2.60 o 
  -4  -6   2        7.78        9.44      3.57 o 
  -3  -6   2       43.59       42.90      4.29 o 
  -2  -6   2       18.79       21.23      3.73 o 
  -1  -6   2        0.87        0.64      0.83 o 
   0  -6   2        0.31       -0.33      0.69 o 
   1  -6   2       32.45       34.21      1.92 o 
   2  -6   2        7.56        6.99      1.33 o 
   3  -6   2       48.53       45.68      2.25 o 
   4  -6   2        0.02       -0.11      1.00 o 
   5  -6   2        0.00        2.04      1.00 o 
   6  -6   2        8.52        8.94      2.21 o 
   7  -6   2       21.34       20.79      3.68 o 
   8  -6   2        0.05        0.71      2.31 o 
   9  -6   2        0.07        1.96      3.58 o 
  -6  -5   2        0.70        0.48      1.67 o 
  -5  -5   2        4.45        2.89      2.24 o 
  -4  -5   2       15.00       18.21      2.52 o 
  -3  -5   2        0.06        0.32      0.73 o 
  -2  -5   2      113.85      123.55      3.66 o 
  -1  -5   2        1.55        2.35      0.77 o 
   0  -5   2        6.78        6.26      0.88 o 
   1  -5   2        3.55        2.98      0.74 o 
   2  -5   2      156.36      158.69      3.35 o 
   3  -5   2        0.56        0.34      0.61 o 
   4  -5   2        1.69        2.22      1.09 o 
   5  -5   2       33.97       35.51      2.28 o 
   6  -5   2        7.11        3.30      1.39 o 
   7  -5   2        4.76        4.62      2.22 o 
   8  -5   2       21.17       21.23      3.89 o 
   9  -5   2        0.02       -0.71      2.54 o 
  -6  -4   2        1.80        4.48      1.69 o 
  -5  -4   2       13.01       12.23      2.02 o 
  -4  -4   2       32.37       34.16      1.90 o 
  -3  -4   2       26.79       25.48      2.30 o 
  -2  -4   2      515.67      560.09      8.77 o 
  -1  -4   2        8.87       10.19      1.50 o 
   0  -4   2      713.46      695.28      8.94 o 
   1  -4   2      393.72      426.01      6.00 o 
   2  -4   2        4.51        7.77      1.07 o 
   3  -4   2      149.43      165.52      3.21 o 
   4  -4   2       22.30       23.95      1.65 o 
   5  -4   2       42.10       39.66      2.02 o 
   6  -4   2        1.89        0.55      1.15 o 
   7  -4   2        4.58        5.69      2.37 o 
   8  -4   2        3.45        0.35      2.32 o 
   9  -4   2        0.35        1.50      5.16 o 
  -6  -3   2        3.17        3.08      1.25 o 
  -5  -3   2        2.90        1.88      0.93 o 
  -4  -3   2       19.54       22.12      1.51 o 
  -3  -3   2       64.56       69.04      2.00 o 
  -2  -3   2      126.22      124.33      3.54 o 
  -1  -3   2      412.17      413.25      5.81 o 
   0  -3   2      127.66      108.37      3.43 o 
   1  -3   2      782.39      770.41      9.06 o 
   2  -3   2       27.90       23.21      1.47 o 
   3  -3   2        6.61        5.70      0.88 o 
   4  -3   2      225.97      254.73      4.26 o 
   5  -3   2       53.19       59.84      2.90 o 
   6  -3   2       34.64       40.93      3.94 o 
   7  -3   2        0.76        2.46      1.99 o 
   8  -3   2        0.00       -0.11      2.31 o 
   9  -3   2        1.52       -0.76      4.78 o 
  -8  -2   2       17.86       19.75      5.61 o 
  -7  -2   2        9.31       14.36      3.98 o 
  -6  -2   2      235.25      254.75      6.12 o 
  -5  -2   2       17.86       14.24      1.35 o 
  -4  -2   2      572.70      600.73      6.79 o 
  -3  -2   2       71.77       68.30      2.08 o 
  -2  -2   2        2.74        3.16      0.60 o 
  -1  -2   2      510.94      504.50      7.08 o 
   0  -2   2       37.44       54.85      1.45 o 
   1  -2   2     2955.74     3051.70     26.54 o 
   2  -2   2      136.53      153.92      2.96 o 
   3  -2   2      274.87      289.81      4.06 o 
   4  -2   2      454.68      479.02      6.02 o 
   5  -2   2       17.66       18.22      1.74 o 
   6  -2   2        2.36        0.99      1.62 o 
   7  -2   2        0.08       -2.23      1.54 o 
   8  -2   2        6.84        6.64      2.99 o 
   9  -2   2        0.63        1.56      4.80 o 
  -8  -1   2        1.30        3.31      2.62 o 
  -7  -1   2        3.48        0.51      3.10 o 
  -6  -1   2      337.06      320.47      6.77 o 
  -5  -1   2        0.11        0.52      0.61 o 
  -4  -1   2      368.17      380.01      5.38 o 
  -3  -1   2      495.58      511.42      6.66 o 
  -2  -1   2     1385.42     1395.10     13.22 o 
  -1  -1   2      523.23      476.35      5.08 o 
   0  -1   2     4200.84     4638.47     38.45 o 
   1  -1   2      166.62      132.96      2.97 o 
   2  -1   2      281.46      235.62      3.30 o 
   3  -1   2      829.53      858.79      8.66 o 
   4  -1   2      144.16      147.72      2.97 o 
   5  -1   2        2.37        2.17      0.70 o 
   6  -1   2        1.51        0.68      1.06 o 
   7  -1   2        1.80        0.34      1.91 o 
   8  -1   2        3.04        9.80      3.36 o 
  -9   0   2        5.44        6.32      3.44 o 
  -8   0   2        1.12       -1.50      2.30 o 
  -7   0   2       91.64       98.17      4.11 o 
  -6   0   2       24.28       24.22      2.17 o 
  -5   0   2       36.91       34.54      1.77 o 
  -4   0   2      131.97      138.71      2.82 o 
  -3   0   2        0.18        0.65      0.43 o 
  -2   0   2      249.38      237.99      3.36 o 
  -1   0   2       95.19      105.43      1.83 o 
   0   0   2        1.94       -0.32      0.21 o 
   1   0   2     1386.57     1302.02     12.10 o 
   2   0   2        5.30        4.40      0.46 o 
   3   0   2       25.47       30.52      1.22 o 
   4   0   2       98.18       94.46      3.10 o 
   5   0   2        0.25        0.87      0.86 o 
   6   0   2        0.96        0.68      1.26 o 
   7   0   2        9.33        2.77      2.41 o 
   8   0   2        0.00       -0.76      3.94 o 
  -9   1   2        0.03       -1.61      2.88 o 
  -8   1   2        1.16        0.87      1.42 o 
  -7   1   2      105.01      118.10      5.12 o 
  -6   1   2        8.05       12.07      1.65 o 
  -5   1   2       52.99       50.26      2.47 o 
  -4   1   2        1.64        1.53      0.89 o 
  -3   1   2      110.19      104.47      3.27 o 
  -2   1   2     1433.28     1428.10     19.62 o 
  -1   1   2      125.58      109.97      2.06 o 
   0   1   2       49.68       54.76      1.48 o 
   1   1   2      172.77      145.67      2.69 o 
   2   1   2        8.72       10.50      0.78 o 
   3   1   2       19.88       25.30      1.18 o 
   4   1   2      108.16      108.87      2.55 o 
   5   1   2        2.43        3.65      1.19 o 
   6   1   2       66.05       75.13      3.63 o 
   7   1   2        1.88       -0.05      2.96 o 
   8   1   2        3.99        3.41      4.31 o 
  -9   2   2        5.45        3.87      4.67 o 
  -8   2   2       34.79       43.41      3.52 o 
  -7   2   2        0.34        0.55      1.15 o 
  -6   2   2       26.63       26.49      3.13 o 
  -5   2   2        4.65        4.40      1.09 o 
  -4   2   2       71.19       85.59      3.69 o 
  -3   2   2       65.19       73.06      2.00 o 
  -2   2   2        0.44        1.85      0.54 o 
  -1   2   2     4191.60     4242.71     40.62 o 
   0   2   2      363.18      317.88      4.89 o 
   1   2   2        0.03       -0.24      0.39 o 
   2   2   2        0.50       -0.07      0.53 o 
   3   2   2      159.12      153.54      2.99 o 
   4   2   2        0.05        0.04      0.62 o 
   5   2   2       62.81       68.66      4.69 o 
   6   2   2       10.90       11.02      2.01 o 
   7   2   2        0.28        3.07      2.61 o 
  -9   3   2        1.18        1.63      2.70 o 
  -8   3   2       12.98       12.95      3.73 o 
  -7   3   2       18.67       13.99      2.10 o 
  -6   3   2       21.67       20.94      2.41 o 
  -5   3   2      161.67      158.04      4.60 o 
  -4   3   2        3.76        5.65      0.89 o 
  -3   3   2       57.78       70.23      2.52 o 
  -2   3   2      413.01      445.16      5.82 o 
  -1   3   2        3.90        2.57      0.67 o 
   0   3   2        5.31        9.27      0.87 o 
   1   3   2        0.01        0.00      0.44 o 
   2   3   2        0.99        0.67      0.60 o 
   3   3   2       17.72       18.48      1.41 o 
   4   3   2       25.59       24.58      1.99 o 
   5   3   2       23.88       22.40      2.41 o 
   6   3   2        0.22        0.94      1.61 o 
  -9   4   2        2.70        6.95      3.07 o 
  -8   4   2        0.15       -0.45      1.32 o 
  -7   4   2        1.45        0.10      1.18 o 
  -6   4   2       47.96       50.34      3.30 o 
  -5   4   2       99.77      104.13      3.98 o 
  -4   4   2      145.87      150.37      5.97 o 
  -3   4   2        1.80        3.01      0.78 o 
  -2   4   2      195.29      203.41      3.69 o 
  -1   4   2       67.91       46.12      2.60 o 
   0   4   2       32.37       34.73      1.70 o 
   1   4   2       33.73       37.61      1.82 o 
   2   4   2        0.43        0.51      0.78 o 
   3   4   2       27.75       27.23      1.84 o 
   4   4   2       17.59       17.86      2.14 o 
   5   4   2        1.38        1.51      1.94 o 
   6   4   2        3.36        8.78      2.46 o 
  -9   5   2        7.30        8.41      2.34 o 
  -8   5   2        5.60        2.75      1.68 o 
  -7   5   2        8.09        7.53      1.88 o 
  -6   5   2       16.06       17.03      2.31 o 
  -5   5   2       44.23       37.72      3.04 o 
  -4   5   2        2.00        1.45      0.81 o 
  -3   5   2       97.67       87.77      2.94 o 
  -2   5   2       25.46       30.94      1.86 o 
  -1   5   2        0.53        0.63      0.71 o 
   0   5   2       24.64       29.23      2.34 o 
   1   5   2       45.99       46.61      2.29 o 
   2   5   2        6.27        4.36      1.16 o 
   3   5   2       29.86       32.94      2.20 o 
   4   5   2       44.02       51.58      3.46 o 
   5   5   2        2.54        4.84      2.23 o 
  -9   6   2        2.71       -1.03      2.17 o 
  -8   6   2        2.10       -0.54      1.84 o 
  -7   6   2        6.79        6.61      2.01 o 
  -6   6   2        5.57        1.18      1.47 o 
  -5   6   2       29.21       33.70      4.64 o 
  -4   6   2       21.79       10.25      1.39 o 
  -3   6   2      107.37      110.53      4.64 o 
  -2   6   2        5.41        7.70      1.55 o 
  -1   6   2        0.01        0.00      0.88 o 
   0   6   2       34.13       33.70      2.38 o 
   1   6   2        5.08        1.91      1.12 o 
   2   6   2        4.59        2.04      1.51 o 
   3   6   2        2.18        2.05      1.91 o 
   4   6   2        3.96        4.29      2.21 o 
  -8   7   2        4.77        3.30      1.90 o 
  -7   7   2        2.41        2.05      1.84 o 
  -6   7   2       40.05       36.96      3.64 o 
  -5   7   2        0.00        0.48      1.50 o 
  -4   7   2       23.60       14.37      2.34 o 
  -3   7   2        5.64        1.39      1.22 o 
  -2   7   2       51.88       48.19      4.51 o 
  -1   7   2        8.28       12.92      1.97 o 
   0   7   2       46.91       42.12      2.70 o 
   1   7   2        0.27       -0.26      1.21 o 
   2   7   2        9.54       10.99      2.25 o 
   3   7   2        3.25        1.89      2.14 o 
  -8   8   2        0.01       -2.47      1.82 o 
  -7   8   2        1.37       -0.76      1.78 o 
  -6   8   2        0.52       -0.38      2.55 o 
  -5   8   2        0.22       -0.58      1.77 o 
  -4   8   2       19.99       21.38      2.96 o 
  -3   8   2        0.49       -0.15      1.24 o 
  -2   8   2        9.45        3.21      1.48 o 
  -1   8   2        0.12       -1.41      1.47 o 
   0   8   2       32.08       35.74      2.77 o 
   1   8   2        0.00       -1.60      1.59 o 
  -6   9   2        2.20        4.02      2.33 o 
  -5   9   2        0.32        0.39      1.92 o 
  -4   9   2        0.18        1.07      2.04 o 
  -3   9   2        0.63        2.76      1.75 o 
  -2   9   2        1.07        2.24      1.71 o 
  -1   9   2        1.39        1.02      1.74 o 
   2 -10   3        0.08       -0.32      2.13 o 
   3 -10   3        0.24        3.37      2.72 o 
   4 -10   3        0.00        1.32      1.92 o 
   5 -10   3        0.38       -0.36      3.19 o 
  -1  -9   3        0.55       -0.54      1.49 o 
   0  -9   3        2.02        0.07      2.13 o 
   1  -9   3        3.50        3.35      1.96 o 
   2  -9   3       14.69       14.22      2.51 o 
   3  -9   3        1.47        0.19      2.45 o 
   4  -9   3        0.19       -0.92      1.57 o 
   5  -9   3        1.93        1.59      1.97 o 
   6  -9   3        0.55       -0.96      1.91 o 
   7  -9   3        7.07        7.50      3.31 o 
  -3  -8   3        4.83        5.57      2.69 o 
  -2  -8   3        0.20        0.51      1.57 o 
  -1  -8   3        0.34        0.04      1.32 o 
   0  -8   3        2.46        2.01      1.85 o 
   1  -8   3        1.88        1.39      2.17 o 
   2  -8   3        6.47        8.13      1.96 o 
   3  -8   3        0.05       -0.62      1.04 o 
   4  -8   3       15.11       11.78      1.69 o 
   5  -8   3       19.47       21.32      2.72 o 
   6  -8   3        0.04        0.20      1.69 o 
   7  -8   3        0.15       -1.21      2.22 o 
   8  -8   3        0.26       -0.11      2.59 o 
  -4  -7   3        0.28        1.01      1.37 o 
  -3  -7   3       21.52       20.17      2.79 o 
  -2  -7   3        0.86       -0.77      1.30 o 
  -1  -7   3        0.09       -0.44      1.13 o 
   0  -7   3       57.02       57.64      5.83 o 
   1  -7   3       21.65       17.07      1.88 o 
   2  -7   3        2.21        1.02      0.90 o 
   3  -7   3        0.41        0.82      0.95 o 
   4  -7   3        3.79        1.91      1.05 o 
   5  -7   3       24.21       20.86      2.17 o 
   6  -7   3      105.91      111.20      5.09 o 
   7  -7   3        2.24        0.29      4.13 o 
   8  -7   3        3.35        4.86      3.04 o 
  -5  -6   3        3.62        0.94      1.75 o 
  -4  -6   3       19.19       11.43      2.07 o 
  -3  -6   3       13.75       10.57      1.95 o 
  -2  -6   3        9.31        8.68      2.06 o 
  -1  -6   3      186.87      198.60      6.15 o 
   0  -6   3        0.00        1.16      0.89 o 
   1  -6   3        8.72        7.08      1.19 o 
   2  -6   3       17.39       24.45      1.70 o 
   3  -6   3        0.13        0.32      0.70 o 
   4  -6   3       54.90       58.06      2.50 o 
   5  -6   3        1.94        2.82      1.04 o 
   6  -6   3        4.52        3.82      2.69 o 
   7  -6   3       36.00       41.07      8.01 o 
   8  -6   3        2.00        2.93      2.57 o 
  -6  -5   3        0.09        1.39      1.68 o 
  -5  -5   3        3.04        0.03      1.68 o 
  -4  -5   3       22.80       20.32      3.78 o 
  -3  -5   3       42.00       42.65      3.10 o 
  -2  -5   3        3.63        3.31      0.92 o 
  -1  -5   3       29.35       29.59      1.78 o 
   0  -5   3       49.23       60.39      2.33 o 
   1  -5   3       76.50       76.64      2.54 o 
   2  -5   3       47.93       57.94      2.28 o 
   3  -5   3       62.25       59.01      2.19 o 
   4  -5   3        2.19        2.96      0.84 o 
   5  -5   3        1.12        1.08      0.81 o 
   6  -5   3        4.82        5.01      2.09 o 
   7  -5   3        0.60        3.76      2.21 o 
   8  -5   3        4.51        3.63      2.32 o 
   9  -5   3        4.78        4.15      2.89 o 
  -7  -4   3        1.07        1.15      2.15 o 
  -6  -4   3        1.17       -0.20      1.30 o 
  -5  -4   3        1.85        2.97      1.33 o 
  -4  -4   3       61.30       65.34      3.39 o 
  -3  -4   3       13.56       13.01      1.37 o 
  -2  -4   3       48.77       46.49      1.94 o 
  -1  -4   3        3.95        7.61      1.28 o 
   0  -4   3        4.54        3.71      0.69 o 
   1  -4   3      148.20      146.69      3.24 o 
   2  -4   3      562.44      621.26      7.74 o 
   3  -4   3       21.24       17.10      1.54 o 
   4  -4   3       79.43       87.66      3.52 o 
   5  -4   3       46.67       51.85      2.04 o 
   6  -4   3        6.12        3.02      1.86 o 
   7  -4   3        5.40        7.19      6.25 o 
   8  -4   3        2.14        1.89      2.43 o 
   9  -4   3        0.80        2.89      2.85 o 
  -7  -3   3        0.94        0.29      1.68 o 
  -6  -3   3        0.05        0.37      1.21 o 
  -5  -3   3        0.45        0.05      0.74 o 
  -4  -3   3        0.24        0.97      0.63 o 
  -3  -3   3        0.51       -0.35      0.68 o 
  -2  -3   3       37.47       46.06      1.68 o 
  -1  -3   3        5.76        6.02      0.65 o 
   0  -3   3        0.00        1.02      0.48 o 
   1  -3   3      288.45      332.26      5.18 o 
   2  -3   3      334.54      369.68      5.70 o 
   3  -3   3       50.51       50.45      2.07 o 
   4  -3   3      228.82      251.38      3.88 o 
   5  -3   3        1.19        1.12      0.67 o 
   6  -3   3       54.28       54.27      4.56 o 
   7  -3   3       24.80       23.38      5.71 o 
   8  -3   3        4.16        7.78      3.81 o 
   9  -3   3        0.19        0.64      3.09 o 
  -7  -2   3       25.03       25.37      3.56 o 
  -6  -2   3       37.47       43.04      4.58 o 
  -5  -2   3        6.11        7.81      1.68 o 
  -4  -2   3       34.85       44.17      3.15 o 
  -3  -2   3      641.42      707.48      7.92 o 
  -2  -2   3      127.58      143.82      3.59 o 
  -1  -2   3      306.77      260.85      8.12 o 
   0  -2   3      754.86      761.38      9.09 o 
   1  -2   3       70.01       57.07      2.12 o 
   2  -2   3      475.96      465.43      5.95 o 
   3  -2   3        0.48        1.87      0.56 o 
   4  -2   3       19.58       20.02      1.14 o 
   5  -2   3        3.07        1.73      1.00 o 
   6  -2   3        1.12        1.94      1.28 o 
   7  -2   3        7.05        5.37      2.39 o 
   8  -2   3        0.30       -3.00      2.20 o 
  -8  -1   3        0.34       -1.04      1.45 o 
  -7  -1   3        1.26        2.91      1.41 o 
  -6  -1   3        8.90        9.18      1.72 o 
  -5  -1   3        0.86       -0.37      0.68 o 
  -4  -1   3       13.63       15.91      1.26 o 
  -3  -1   3        0.58        0.07      0.49 o 
  -2  -1   3      143.60      140.10      4.02 o 
  -1  -1   3       21.63       10.82      1.00 o 
   0  -1   3      142.74      142.20      2.20 o 
   1  -1   3       43.39       25.63      0.82 o 
   2  -1   3        0.30        1.06      1.00 o 
   3  -1   3      462.61      462.63      7.65 o 
   4  -1   3       87.72       85.11      2.01 o 
   5  -1   3        4.26        4.62      1.14 o 
   6  -1   3        4.06        4.19      1.29 o 
   7  -1   3       13.31        7.01      2.52 o 
   8  -1   3        0.01       -0.10      2.67 o 
  -9   0   3        0.39       -4.32      2.88 o 
  -8   0   3        5.32        3.52      1.93 o 
  -7   0   3        9.52        8.39      2.57 o 
  -6   0   3        6.28        5.11      2.48 o 
  -5   0   3      121.94      128.66      3.03 o 
  -4   0   3       19.80       18.67      1.18 o 
  -3   0   3       20.86       25.86      1.28 o 
  -2   0   3       86.10       92.35      2.01 o 
  -1   0   3       22.58       27.05      0.98 o 
   0   0   3     6197.29     5714.72     66.89 o 
   1   0   3      226.23      184.47      2.66 o 
   2   0   3      218.22      217.69      2.80 o 
   3   0   3      273.78      294.03      3.65 o 
   4   0   3       12.51       13.01      1.38 o 
   5   0   3        4.37        4.37      1.17 o 
   6   0   3        0.42       -0.06      1.91 o 
   7   0   3        3.27        3.50      3.27 o 
   8   0   3        1.43        3.30      3.35 o 
  -9   1   3        1.33       -0.11      7.05 o 
  -8   1   3        4.23        2.84      1.57 o 
  -7   1   3      136.49      138.70      4.78 o 
  -6   1   3        4.74        2.95      2.03 o 
  -5   1   3       12.30       10.78      1.48 o 
  -4   1   3       14.88       19.37      2.40 o 
  -3   1   3       72.29       79.52      2.65 o 
  -2   1   3      630.67      579.84      6.63 o 
  -1   1   3     5719.56     5544.29     91.84 o 
   0   1   3      660.39      595.40      6.87 o 
   1   1   3        0.74        0.48      0.40 o 
   2   1   3      268.00      254.63      3.41 o 
   3   1   3        5.58        6.50      1.09 o 
   4   1   3       13.99       18.48      2.46 o 
   5   1   3        2.09        2.45      1.23 o 
   6   1   3        1.56        1.93      1.40 o 
   7   1   3        0.85        1.46      2.63 o 
  -9   2   3        5.52       -1.11      2.08 o 
  -8   2   3       18.49       18.68      4.93 o 
  -7   2   3       32.92       34.88      3.72 o 
  -6   2   3      120.15      118.50      6.67 o 
  -5   2   3       38.61       42.69      2.59 o 
  -4   2   3      115.71      116.13      4.21 o 
  -3   2   3       23.28       23.26      1.17 o 
  -2   2   3        0.02        0.49      0.47 o 
  -1   2   3      265.45      233.14      4.12 o 
   0   2   3      706.31      715.55     10.60 o 
   1   2   3       28.53       27.44      1.27 o 
   2   2   3        0.10        0.02      0.47 o 
   3   2   3       67.79       66.88      2.09 o 
   4   2   3        0.34        0.89      0.97 o 
   5   2   3       12.85        9.32      1.74 o 
   6   2   3        8.83        5.71      2.50 o 
   7   2   3        2.45        1.03      2.51 o 
  -9   3   3       10.14       10.23      2.80 o 
  -8   3   3       19.51       22.12      5.65 o 
  -7   3   3       28.54       31.38      3.81 o 
  -6   3   3        2.65        4.04      1.27 o 
  -5   3   3       56.32       63.25      3.22 o 
  -4   3   3       22.75       26.08      1.37 o 
  -3   3   3       13.33       17.81      1.30 o 
  -2   3   3      277.65      295.86      4.69 o 
  -1   3   3      323.47      332.86      4.50 o 
   0   3   3        2.53        1.50      0.56 o 
   1   3   3      301.26      291.35      4.43 o 
   2   3   3        0.65        0.40      0.66 o 
   3   3   3        0.96        0.78      0.70 o 
   4   3   3        7.08        6.74      1.45 o 
   5   3   3       60.27       61.34      3.63 o 
   6   3   3        0.17        3.35      1.97 o 
  -9   4   3        3.36        2.07      2.87 o 
  -8   4   3        3.94        5.15      1.77 o 
  -7   4   3        8.10        4.02      1.74 o 
  -6   4   3       23.13       19.14      3.31 o 
  -5   4   3        9.19       11.41      1.82 o 
  -4   4   3        7.23        4.93      0.96 o 
  -3   4   3        3.37        5.62      1.34 o 
  -2   4   3      844.84      878.20      9.11 o 
  -1   4   3      362.30      393.82      6.93 o 
   0   4   3       39.84       41.83      2.19 o 
   1   4   3       34.56       47.78      2.12 o 
   2   4   3       49.76       52.56      2.35 o 
   3   4   3       20.76       25.05      3.32 o 
   4   4   3       10.60       14.44      2.09 o 
   5   4   3        5.33        6.74      2.12 o 
  -9   5   3        6.46        5.02      2.21 o 
  -8   5   3       42.36       34.81      4.34 o 
  -7   5   3        0.37        0.68      1.34 o 
  -6   5   3      178.94      180.72      7.81 o 
  -5   5   3        0.53        0.34      1.17 o 
  -4   5   3       51.92       52.93      2.58 o 
  -3   5   3       14.75       19.12      1.61 o 
  -2   5   3        0.10       -0.42      0.74 o 
  -1   5   3       29.82       26.52      1.81 o 
   0   5   3        0.79        1.23      0.83 o 
   1   5   3       26.53       28.79      2.00 o 
   2   5   3       17.08       17.08      1.79 o 
   3   5   3        3.27        4.47      1.61 o 
   4   5   3        0.01        0.83      1.62 o 
   5   5   3        4.64        8.35      2.59 o 
  -9   6   3        1.00       -1.44      1.90 o 
  -8   6   3        0.85        2.35      1.97 o 
  -7   6   3       24.42       20.54      2.91 o 
  -6   6   3        2.39       -0.48      1.37 o 
  -5   6   3       43.85       48.98      6.71 o 
  -4   6   3       20.96        8.52      2.29 o 
  -3   6   3        6.08        8.97      1.46 o 
  -2   6   3      128.50      126.39      4.48 o 
  -1   6   3        0.16        0.00      0.90 o 
   0   6   3       17.73       20.70      1.94 o 
   1   6   3        4.13        2.79      1.58 o 
   2   6   3        0.02       -0.03      1.23 o 
   3   6   3        8.79        9.34      2.16 o 
   4   6   3        6.76       11.27      2.71 o 
  -8   7   3        0.01       -0.89      1.68 o 
  -7   7   3        7.00        4.67      2.06 o 
  -6   7   3        5.47        4.81      3.52 o 
  -5   7   3       25.15       19.87      3.48 o 
  -4   7   3        1.22        0.83      1.65 o 
  -3   7   3        1.52       -1.64      1.09 o 
  -2   7   3        6.52        1.98      1.25 o 
  -1   7   3       34.02       36.09      2.56 o 
   0   7   3        1.55        2.84      1.39 o 
   1   7   3        2.08        3.82      1.51 o 
   2   7   3        0.01       -1.07      1.56 o 
  -8   8   3        0.73        0.83      2.17 o 
  -7   8   3        3.85        6.17      3.14 o 
  -6   8   3        0.34        0.52      2.55 o 
  -5   8   3        0.06        0.33      1.87 o 
  -4   8   3       16.95       20.15      3.01 o 
  -3   8   3       15.58       16.56      2.08 o 
  -2   8   3        0.12        0.65      1.35 o 
  -1   8   3       30.51       27.64      2.62 o 
   0   8   3        1.00        0.28      1.58 o 
   1   8   3        9.71        7.14      2.03 o 
  -6   9   3        0.77        3.09      2.40 o 
  -5   9   3        0.19        1.78      2.04 o 
  -4   9   3        0.04        2.17      2.22 o 
  -3   9   3        0.73       -0.80      1.67 o 
  -2   9   3        2.31        3.98      1.78 o 
  -1   9   3        0.02       -0.10      1.80 o 
   2 -10   4        0.01        3.50      2.23 o 
   3 -10   4        0.21       -0.65      2.05 o 
   4 -10   4        0.27        1.87      2.08 o 
  -1  -9   4        6.03        1.64      1.97 o 
   0  -9   4       16.21       11.88      3.71 o 
   1  -9   4        0.00        0.86      1.86 o 
   2  -9   4        0.06       -0.33      2.06 o 
   3  -9   4        2.40        0.01      1.71 o 
   4  -9   4       11.66       14.01      2.49 o 
   5  -9   4        0.34        2.28      2.97 o 
   6  -9   4        6.83       10.16      4.13 o 
  -3  -8   4        0.03        1.40      1.86 o 
  -2  -8   4        1.16        0.80      1.33 o 
  -1  -8   4        0.12       -1.08      1.45 o 
   0  -8   4       54.74       65.08     12.91 o 
   1  -8   4        5.38        6.37      1.97 o 
   2  -8   4        1.29        0.05      1.30 o 
   3  -8   4        3.25        1.44      1.50 o 
   4  -8   4        0.19        1.69      1.21 o 
   5  -8   4       13.58       14.82      1.89 o 
   6  -8   4        0.52        3.45      2.59 o 
   7  -8   4        0.08        0.82      2.67 o 
  -4  -7   4        3.71        4.19      3.56 o 
  -3  -7   4       11.42       11.83      2.26 o 
  -2  -7   4        1.09        0.20      1.35 o 
  -1  -7   4       59.22       68.95      4.80 o 
   0  -7   4        7.31        5.59      1.63 o 
   1  -7   4       11.31        9.91      1.88 o 
   2  -7   4        2.58        0.24      1.30 o 
   3  -7   4       40.83       38.77      2.69 o 
   4  -7   4        0.08       -0.27      0.93 o 
   5  -7   4        4.46        3.02      1.24 o 
   6  -7   4       34.88       35.48      5.09 o 
   7  -7   4        3.07        4.36      5.63 o 
   8  -7   4        0.01        1.71      2.66 o 
  -5  -6   4        0.18        2.53      2.14 o 
  -4  -6   4       34.40       30.63      3.21 o 
  -3  -6   4        5.97        4.50      1.51 o 
  -2  -6   4       14.72       19.04      2.43 o 
  -1  -6   4       31.61       28.01      5.10 o 
   0  -6   4        0.94        4.89      1.43 o 
   1  -6   4       43.51       47.41      5.21 o 
   2  -6   4       20.02       22.24      2.22 o 
   3  -6   4        4.12        2.15      0.90 o 
   4  -6   4       66.69       74.41      2.78 o 
   5  -6   4       23.54       19.71      1.74 o 
   6  -6   4        0.26        0.48      1.95 o 
   7  -6   4        0.17        0.86      2.11 o 
   8  -6   4        0.81        3.21      2.53 o 
  -6  -5   4        0.72        2.12      1.84 o 
  -5  -5   4        6.05        6.03      1.87 o 
  -4  -5   4        7.40        8.06      2.03 o 
  -3  -5   4       15.94       12.34      4.09 o 
  -2  -5   4        9.00        7.08      1.53 o 
  -1  -5   4      108.85       99.22      3.89 o 
   0  -5   4       48.59       58.95      2.73 o 
   1  -5   4        4.35        5.10      1.41 o 
   2  -5   4       99.87       96.12      2.57 o 
   3  -5   4       33.27       38.21      2.28 o 
   4  -5   4       18.68       19.94      1.55 o 
   5  -5   4       83.67       74.69      2.61 o 
   6  -5   4        1.76        3.49      2.01 o 
   7  -5   4        0.04       -0.72      2.00 o 
   8  -5   4        3.41        1.26      2.26 o 
  -7  -4   4        1.60        0.38      1.89 o 
  -6  -4   4        1.76       -0.69      1.46 o 
  -5  -4   4       69.35       64.52      6.54 o 
  -4  -4   4        7.18        4.39      1.39 o 
  -3  -4   4        1.69        1.86      0.94 o 
  -2  -4   4       98.36      107.95      3.06 o 
  -1  -4   4       14.81       16.51      1.84 o 
   0  -4   4       28.81       25.16      3.94 o 
   1  -4   4      177.75      193.04      5.11 o 
   2  -4   4        6.51        4.53      1.10 o 
   3  -4   4      148.66      130.08      3.15 o 
   4  -4   4       10.82        6.75      0.99 o 
   5  -4   4       18.35       21.30      2.64 o 
   6  -4   4       45.84       44.17      5.41 o 
   7  -4   4        0.10        0.59      1.80 o 
   8  -4   4        0.53        3.12      2.92 o 
  -7  -3   4        0.32        0.82      1.77 o 
  -6  -3   4        5.10        1.36      1.52 o 
  -5  -3   4        3.54        4.07      2.06 o 
  -4  -3   4       27.24       25.88      2.33 o 
  -3  -3   4        0.03        2.52      0.70 o 
  -2  -3   4      244.52      228.97      3.63 o 
  -1  -3   4       31.18       25.96      1.75 o 
   0  -3   4       16.52       14.57      0.92 o 
   1  -3   4      116.17      146.78      2.95 o 
   2  -3   4      201.73      181.22      3.39 o 
   3  -3   4        0.14        3.26      0.76 o 
   4  -3   4       22.87       21.86      1.31 o 
   5  -3   4        2.66        1.30      0.90 o 
   6  -3   4       10.23        9.92      1.72 o 
   7  -3   4       11.60       14.55      6.12 o 
   8  -3   4        1.46        2.46      2.34 o 
  -8  -2   4        1.44        2.45      2.20 o 
  -7  -2   4        6.57        4.45      2.12 o 
  -6  -2   4        3.72        6.55      4.45 o 
  -5  -2   4        2.32        4.17      0.96 o 
  -4  -2   4        9.51        8.81      1.10 o 
  -3  -2   4      232.98      253.13      4.69 o 
  -2  -2   4       43.74       50.56      1.60 o 
  -1  -2   4       76.67       56.53      5.08 o 
   0  -2   4      496.94      488.42      7.69 o 
   1  -2   4      903.77      871.04     10.99 o 
   2  -2   4       79.91       84.97      2.15 o 
   3  -2   4       62.61       56.42      1.54 o 
   4  -2   4      115.40      121.75      3.97 o 
   5  -2   4        0.31        1.79      0.88 o 
   6  -2   4       22.28       27.70      2.59 o 
   7  -2   4        5.82        7.65      2.70 o 
   8  -2   4        4.62        7.94      3.19 o 
  -8  -1   4        0.57       -1.61      1.56 o 
  -7  -1   4        1.21        1.07      1.51 o 
  -6  -1   4        4.20        2.82      1.08 o 
  -5  -1   4        0.53        1.05      0.83 o 
  -4  -1   4       46.10       47.22      2.07 o 
  -3  -1   4      396.85      409.60      8.02 o 
  -2  -1   4      240.63      260.66      4.74 o 
  -1  -1   4      106.26      117.61      2.13 o 
   0  -1   4      864.11      905.20     10.16 o 
   1  -1   4      899.32      911.18     18.83 o 
   2  -1   4      294.22      300.66      5.03 o 
   3  -1   4      298.38      274.76      4.67 o 
   4  -1   4        8.11        9.16      1.19 o 
   5  -1   4       36.59       28.27      2.15 o 
   6  -1   4        7.10        6.29      1.52 o 
   7  -1   4       10.60        4.47      2.52 o 
   8  -1   4        0.01        0.02      2.58 o 
  -9   0   4       12.64       14.51      3.18 o 
  -8   0   4       34.81       38.00      6.09 o 
  -7   0   4      187.60      206.41      7.31 o 
  -6   0   4       17.59       18.30      2.03 o 
  -5   0   4       43.13       46.30      2.74 o 
  -4   0   4      249.25      247.48      4.42 o 
  -3   0   4        2.33        3.04      0.65 o 
  -2   0   4        0.02        0.17      0.45 o 
  -1   0   4       56.88       62.34      1.65 o 
   0   0   4     1029.83      951.39     13.07 o 
   1   0   4       52.26       58.84      1.51 o 
   2   0   4      124.44      129.75      3.03 o 
   3   0   4      504.63      517.44      7.10 o 
   4   0   4        4.68        5.34      1.17 o 
   5   0   4       41.25       41.17      2.64 o 
   6   0   4        8.00        6.87      1.59 o 
   7   0   4        0.07        1.73      2.52 o 
  -9   1   4        4.80        2.46      2.35 o 
  -8   1   4        3.74        2.84      1.64 o 
  -7   1   4      158.96      158.51      5.13 o 
  -6   1   4       15.13       22.48      2.19 o 
  -5   1   4      550.74      545.66      8.62 o 
  -4   1   4        1.53        1.25      0.42 o 
  -3   1   4      307.86      326.23      6.52 o 
  -2   1   4       29.69       35.41      1.68 o 
  -1   1   4     2467.65     2379.11     21.50 o 
   0   1   4      230.09      202.86      3.61 o 
   1   1   4        0.20        0.52      0.45 o 
   2   1   4      156.55      162.91      2.78 o 
   3   1   4        9.88        8.44      0.81 o 
   4   1   4        0.68        1.06      1.07 o 
   5   1   4        3.76        4.02      1.34 o 
   6   1   4       11.90       11.06      2.05 o 
   7   1   4        8.63        4.53      3.09 o 
  -9   2   4        4.67       -0.19      1.70 o 
  -8   2   4        0.91       -1.69      2.18 o 
  -7   2   4       16.81       16.50      2.24 o 
  -6   2   4       48.05       44.03      3.66 o 
  -5   2   4       99.60      108.31      4.04 o 
  -4   2   4      102.54      109.25      2.25 o 
  -3   2   4      763.26      770.89      8.21 o 
  -2   2   4        8.25        9.99      3.32 o 
  -1   2   4      628.61      569.56      6.52 o 
   0   2   4      210.42      207.80      3.30 o 
   1   2   4        0.65        0.67      0.48 o 
   2   2   4       33.66       39.14      1.85 o 
   3   2   4        2.92       -0.14      0.89 o 
   4   2   4        0.33        0.12      1.04 o 
   5   2   4       16.11       18.60      2.28 o 
   6   2   4        1.40        1.09      1.73 o 
  -9   3   4        3.46        1.37      1.78 o 
  -8   3   4       78.35       84.88      4.58 o 
  -7   3   4        4.85        5.62      1.54 o 
  -6   3   4       29.33       28.14      3.37 o 
  -5   3   4       66.60       72.02      3.48 o 
  -4   3   4       50.66       48.44      1.97 o 
  -3   3   4      436.77      479.54      6.52 o 
  -2   3   4     2445.00     2388.44     20.41 o 
  -1   3   4      609.32      605.15      6.78 o 
   0   3   4      164.08      166.97      3.29 o 
   1   3   4       36.72       37.27      1.80 o 
   2   3   4       20.80       22.27      1.67 o 
   3   3   4       70.35       74.69      3.27 o 
   4   3   4        9.62        7.92      1.65 o 
   5   3   4        0.99        0.09      1.80 o 
   6   3   4        0.00        0.26      2.97 o 
  -9   4   4        0.61       -0.37      1.99 o 
  -8   4   4        0.38       -0.52      1.40 o 
  -7   4   4       53.99       65.75      4.05 o 
  -6   4   4        0.46        0.69      1.21 o 
  -5   4   4       37.61       39.65      2.99 o 
  -4   4   4       72.43       90.82      2.92 o 
  -3   4   4       20.91       22.91      1.96 o 
  -2   4   4      155.25      164.02      3.50 o 
  -1   4   4       18.01       14.61      1.51 o 
   0   4   4       52.18       45.55      3.05 o 
   1   4   4       48.52       52.53      2.32 o 
   2   4   4        2.50        1.29      0.86 o 
   3   4   4       28.37       34.77      2.75 o 
   4   4   4       42.43       40.47      3.16 o 
   5   4   4       13.33       19.96      2.79 o 
  -9   5   4        3.77       -0.66      1.82 o 
  -8   5   4       12.27       26.54      3.36 o 
  -7   5   4       18.82       25.52      3.04 o 
  -6   5   4       16.78       26.57      2.98 o 
  -5   5   4       39.73       49.69      4.60 o 
  -4   5   4        0.65        0.46      1.12 o 
  -3   5   4      107.39      131.16      3.44 o 
  -2   5   4        8.75        5.45      1.20 o 
  -1   5   4       42.41       45.76      2.32 o 
   0   5   4        1.74        0.69      0.85 o 
   1   5   4       10.03        6.22      2.23 o 
   2   5   4       32.33       34.82      2.57 o 
   3   5   4        0.39       -1.76      1.32 o 
   4   5   4        0.16        1.50      2.03 o 
  -9   6   4        1.61        3.19      2.39 o 
  -8   6   4        0.11        2.40      2.09 o 
  -7   6   4        0.13        1.01      1.84 o 
  -6   6   4        3.10        1.38      1.50 o 
  -5   6   4       15.64       13.82      2.39 o 
  -4   6   4        0.05        0.83      1.44 o 
  -3   6   4      231.46      241.15      5.15 o 
  -2   6   4       40.68       52.42      5.27 o 
  -1   6   4       41.14       46.89      2.61 o 
   0   6   4        0.05       -0.79      0.90 o 
   1   6   4        1.06        1.78      1.26 o 
   2   6   4        2.01        2.92      1.72 o 
   3   6   4        8.51        6.53      2.29 o 
  -8   7   4        1.24        2.62      2.14 o 
  -7   7   4       17.12       17.90      3.01 o 
  -6   7   4        0.12        0.28      1.73 o 
  -5   7   4        2.09        2.04      1.72 o 
  -4   7   4        0.33        1.98      1.99 o 
  -3   7   4        7.81        3.52      1.37 o 
  -2   7   4       19.65       26.70      2.34 o 
  -1   7   4        4.70        6.58      1.61 o 
   0   7   4        2.45        5.19      1.53 o 
   1   7   4       16.41       14.51      2.15 o 
   2   7   4        1.63        0.45      1.83 o 
  -7   8   4        0.91        1.31      1.99 o 
  -6   8   4        0.25       -2.53      1.69 o 
  -5   8   4        0.75        1.80      1.95 o 
  -4   8   4        0.06       -3.90      3.93 o 
  -3   8   4       11.77       11.31      1.98 o 
  -2   8   4        1.60        0.96      1.58 o 
  -1   8   4        4.08        1.40      1.63 o 
   0   8   4        7.49       11.87      2.07 o 
  -5   9   4        0.63        1.51      2.25 o 
  -4   9   4        0.09        0.76      2.33 o 
  -3   9   4        0.47        1.96      1.84 o 
   2 -10   5        0.90        2.26      2.27 o 
   3 -10   5        0.05        1.38      1.88 o 
   4 -10   5        0.15       -0.94      1.86 o 
  -1  -9   5        0.74       -2.55      1.70 o 
   0  -9   5        0.66        0.76      1.89 o 
   1  -9   5       15.88       23.55      4.85 o 
   2  -9   5        0.05        0.44      1.66 o 
   3  -9   5        1.58        2.33      1.76 o 
   4  -9   5        3.57        1.64      1.78 o 
   5  -9   5        0.06       -1.04      2.75 o 
  -3  -8   5        0.29        0.30      1.77 o 
  -2  -8   5        1.95        1.27      2.42 o 
  -1  -8   5        0.73       -1.16      1.90 o 
   0  -8   5       48.89       57.58      9.46 o 
   1  -8   5       11.80        8.44      1.98 o 
   2  -8   5        6.91        5.28      1.85 o 
   3  -8   5       28.88       28.70      2.96 o 
   4  -8   5        0.63        0.79      1.68 o 
   5  -8   5        6.04        2.27      1.94 o 
   6  -8   5        8.77        8.86      2.89 o 
   7  -8   5        1.01        5.54      2.93 o 
  -4  -7   5        0.35       -0.96      1.66 o 
  -3  -7   5        1.91       -1.16      2.88 o 
  -2  -7   5       12.36       16.76      2.56 o 
  -1  -7   5       61.29       57.52      4.78 o 
   0  -7   5       10.61        9.70      2.30 o 
   1  -7   5       16.36       19.45      3.40 o 
   2  -7   5        2.62        2.66      2.12 o 
   3  -7   5        7.23        3.18      1.29 o 
   4  -7   5        9.10        7.88      1.41 o 
   5  -7   5        2.64        0.67      1.64 o 
   6  -7   5        7.93        7.83      3.06 o 
   7  -7   5        1.31        0.92      2.29 o 
   8  -7   5        1.70        4.28      3.19 o 
  -5  -6   5       13.16       12.69      3.55 o 
  -4  -6   5        1.86        1.68      1.37 o 
  -3  -6   5       36.76       39.95      3.37 o 
  -2  -6   5       11.11        6.97      2.50 o 
  -1  -6   5       74.33       70.47      6.11 o 
   0  -6   5        0.65       -1.05      0.98 o 
   1  -6   5        1.77        0.37      1.11 o 
   2  -6   5        6.74        6.77      1.22 o 
   3  -6   5       16.29       23.60      1.75 o 
   4  -6   5        2.21        1.27      0.97 o 
   5  -6   5        1.93        4.50      1.41 o 
   6  -6   5       19.27       18.12      5.42 o 
   7  -6   5        3.22        5.29      2.86 o 
   8  -6   5        4.32        2.81      2.86 o 
  -6  -5   5        0.22        1.48      1.97 o 
  -5  -5   5       11.97       11.98      4.81 o 
  -4  -5   5       32.42       33.19      5.70 o 
  -3  -5   5        1.37       -0.68      1.48 o 
  -2  -5   5      191.85      200.10      5.72 o 
  -1  -5   5        1.54        1.53      1.11 o 
   0  -5   5       51.96       42.21      2.74 o 
   1  -5   5        0.35        0.17      0.67 o 
   2  -5   5       72.73       78.55      2.37 o 
   3  -5   5        1.09       -0.16      0.69 o 
   4  -5   5        2.50        1.67      1.48 o 
   5  -5   5      138.20      137.41      7.27 o 
   6  -5   5        3.94        4.30      2.15 o 
   7  -5   5        1.27        2.45      2.35 o 
   8  -5   5        1.42        1.92      3.11 o 
  -7  -4   5        2.45        1.93      2.22 o 
  -6  -4   5        2.68        4.16      2.20 o 
  -5  -4   5       47.10       37.79      4.74 o 
  -4  -4   5       76.44       73.20      4.49 o 
  -3  -4   5       78.32       79.61      5.41 o 
  -2  -4   5      462.58      438.54      8.00 o 
  -1  -4   5       15.23       19.07      1.79 o 
   0  -4   5      570.51      592.32      6.87 o 
   1  -4   5      466.25      506.48      7.90 o 
   2  -4   5        4.77       11.79      2.61 o 
   3  -4   5       13.24       16.62      1.43 o 
   4  -4   5        8.13        8.27      1.94 o 
   5  -4   5        1.76        0.84      0.98 o 
   6  -4   5       12.56       14.26      2.33 o 
   7  -4   5        0.23       -0.76      1.95 o 
   8  -4   5        0.39       -1.18      2.15 o 
  -7  -3   5        1.15        0.47      1.78 o 
  -6  -3   5       58.70       56.46      5.32 o 
  -5  -3   5        0.16        0.44      1.00 o 
  -4  -3   5      130.39      125.63      4.15 o 
  -3  -3   5       13.26       15.00      1.69 o 
  -2  -3   5       42.16       36.10      2.59 o 
  -1  -3   5       20.34       15.90      2.15 o 
   0  -3   5       91.70       93.83      2.31 o 
   1  -3   5      330.21      347.07      5.09 o 
   2  -3   5      498.08      476.17      8.78 o 
   3  -3   5        4.50        6.37      0.94 o 
   4  -3   5        1.46        0.57      0.78 o 
   5  -3   5       19.72       22.67      1.91 o 
   6  -3   5        2.43        3.41      1.28 o 
   7  -3   5        1.44        3.27      2.25 o 
   8  -3   5        2.19        1.18      2.20 o 
  -8  -2   5        0.12        0.87      1.99 o 
  -7  -2   5        1.25        1.45      1.79 o 
  -6  -2   5        7.83        9.05      2.48 o 
  -5  -2   5        1.36        1.36      0.96 o 
  -4  -2   5        1.39        1.62      0.75 o 
  -3  -2   5       16.43       12.43      1.06 o 
  -2  -2   5      137.44      122.80      3.29 o 
  -1  -2   5       18.02       16.22      1.32 o 
   0  -2   5      261.93      282.98      3.76 o 
   1  -2   5      311.92      375.45      4.63 o 
   2  -2   5       33.51       35.03      1.40 o 
   3  -2   5       29.81       27.78      1.69 o 
   4  -2   5       19.78       22.33      1.71 o 
   5  -2   5        8.34        6.04      1.29 o 
   6  -2   5        3.63        2.71      1.29 o 
   7  -2   5        0.12       -0.69      1.89 o 
   8  -2   5        0.55       -1.25      2.23 o 
  -8  -1   5        3.68        0.32      1.79 o 
  -7  -1   5        0.63        0.38      1.50 o 
  -6  -1   5        0.38       -0.17      1.64 o 
  -5  -1   5       11.82       10.10      1.21 o 
  -4  -1   5       30.20       29.69      1.78 o 
  -3  -1   5       82.83       94.15      2.57 o 
  -2  -1   5       37.43       39.09      1.58 o 
  -1  -1   5      268.05      236.65      3.65 o 
   0  -1   5       66.34       58.62      1.86 o 
   1  -1   5        1.65       -0.32      0.28 o 
   2  -1   5       79.33       81.60      2.32 o 
   3  -1   5      118.04      122.20      3.15 o 
   4  -1   5        0.10       -0.62      0.72 o 
   5  -1   5       23.34       25.40      2.16 o 
   6  -1   5        4.96        7.02      1.58 o 
   7  -1   5        1.59       -2.95      1.97 o 
  -9   0   5        0.26       -1.48      2.27 o 
  -8   0   5       25.87       28.15      4.20 o 
  -7   0   5       21.21       11.96      1.92 o 
  -6   0   5       41.61       38.19      2.58 o 
  -5   0   5       35.82       40.75      2.38 o 
  -4   0   5      149.40      179.88      3.77 o 
  -3   0   5       21.72       23.25      1.39 o 
  -2   0   5      213.64      201.93      4.40 o 
  -1   0   5        5.96        2.10      0.65 o 
   0   0   5      775.49      807.65      8.86 o 
   1   0   5      106.80      110.06      1.99 o 
   2   0   5       50.81       49.32      1.97 o 
   3   0   5      172.70      181.98      4.08 o 
   4   0   5       52.42       58.15      2.78 o 
   5   0   5       29.25       27.15      2.37 o 
   6   0   5       15.91       14.52      4.92 o 
   7   0   5        9.16        9.10      5.48 o 
  -9   1   5        1.57       -3.31      2.75 o 
  -8   1   5       26.60       29.78      3.08 o 
  -7   1   5       29.33       27.78      4.03 o 
  -6   1   5        0.17       -0.62      0.79 o 
  -5   1   5        3.45        1.71      0.94 o 
  -4   1   5      285.58      329.36      7.06 o 
  -3   1   5      194.55      206.80      3.86 o 
  -2   1   5       38.22       31.92      1.58 o 
  -1   1   5      213.56      234.92      4.17 o 
   0   1   5      115.75       80.80      1.88 o 
   1   1   5        8.40       12.79      1.18 o 
   2   1   5      100.43       95.66      2.18 o 
   3   1   5       10.32       10.19      1.73 o 
   4   1   5       14.37       13.45      1.71 o 
   5   1   5       25.77       26.17      3.06 o 
   6   1   5       37.03       45.76      3.47 o 
   7   1   5        9.09       13.27      3.10 o 
  -9   2   5       10.11        5.13      2.27 o 
  -8   2   5       54.74       62.12      4.04 o 
  -7   2   5       14.88       14.74      2.12 o 
  -6   2   5        7.35        6.96      2.40 o 
  -5   2   5       57.82       64.41      3.07 o 
  -4   2   5      159.18      184.47      3.42 o 
  -3   2   5        3.11        5.98      0.95 o 
  -2   2   5      414.38      480.85      7.04 o 
  -1   2   5      938.50      917.01      8.61 o 
   0   2   5      264.30      246.41      3.83 o 
   1   2   5      139.36      147.54      3.01 o 
   2   2   5      250.55      219.65      3.87 o 
   3   2   5        0.13        0.37      0.94 o 
   4   2   5       30.70       28.08      2.45 o 
   5   2   5        6.29        4.32      1.66 o 
   6   2   5        1.92       -0.13      1.90 o 
  -9   3   5        6.24        9.44      2.21 o 
  -8   3   5       47.02       48.88      3.75 o 
  -7   3   5        1.66       -1.34      1.65 o 
  -6   3   5       75.40       71.49      3.78 o 
  -5   3   5       35.29       35.51      2.74 o 
  -4   3   5        5.23        5.08      0.95 o 
  -3   3   5       43.42       44.01      2.07 o 
  -2   3   5      507.94      473.62      6.57 o 
  -1   3   5       47.95       50.21      1.93 o 
   0   3   5       29.54       29.33      1.65 o 
   1   3   5       21.19       22.20      1.56 o 
   2   3   5       75.29       74.13      3.16 o 
   3   3   5        1.21        0.26      1.09 o 
   4   3   5        0.65        1.21      1.35 o 
   5   3   5        4.23        5.10      2.11 o 
  -9   4   5        1.95       -1.89      1.93 o 
  -8   4   5        2.53        2.01      1.54 o 
  -7   4   5        4.90        3.27      1.52 o 
  -6   4   5        9.57       10.02      1.84 o 
  -5   4   5        7.26        6.43      1.58 o 
  -4   4   5      160.28      164.77      4.61 o 
  -3   4   5       39.91       37.58      2.12 o 
  -2   4   5       52.01       49.19      2.14 o 
  -1   4   5        2.24        5.56      1.25 o 
   0   4   5       37.92       36.48      3.01 o 
   1   4   5       14.32       10.22      1.30 o 
   2   4   5       18.89       16.97      2.04 o 
   3   4   5        7.14        8.19      1.84 o 
   4   4   5       14.39       10.56      2.25 o 
   5   4   5        0.00        1.43      2.12 o 
  -9   5   5        4.79        3.25      2.06 o 
  -8   5   5        1.03       -0.34      1.37 o 
  -7   5   5        0.06       -0.19      1.18 o 
  -6   5   5       19.91       20.59      4.07 o 
  -5   5   5        2.06        3.89      1.61 o 
  -4   5   5       81.00       79.78      4.17 o 
  -3   5   5      178.47      173.58      4.08 o 
  -2   5   5       33.50       31.31      2.07 o 
  -1   5   5       12.93       12.81      1.46 o 
   0   5   5        2.68        2.23      1.09 o 
   1   5   5        0.08        2.43      1.10 o 
   2   5   5        3.32       -0.99      1.74 o 
   3   5   5        0.04        0.05      1.63 o 
   4   5   5       11.76       12.24      2.63 o 
  -9   6   5        0.34       -2.44      1.84 o 
  -8   6   5        2.40        3.66      2.32 o 
  -7   6   5        2.13        2.35      1.93 o 
  -6   6   5        0.77        0.05      1.63 o 
  -5   6   5        4.99        7.18      1.93 o 
  -4   6   5       20.48       34.50      3.28 o 
  -3   6   5       70.34       75.66      3.15 o 
  -2   6   5        4.20        5.12      1.29 o 
  -1   6   5        1.66        1.15      1.12 o 
   0   6   5       38.04       38.90      6.08 o 
   1   6   5        0.50        1.34      1.43 o 
   2   6   5       13.42       14.43      2.40 o 
   3   6   5        4.82        4.83      2.53 o 
  -8   7   5        0.85        3.89      2.45 o 
  -7   7   5        7.73        3.11      2.41 o 
  -6   7   5        0.83        1.98      1.79 o 
  -5   7   5        0.00        0.08      1.78 o 
  -4   7   5        0.57       -1.76      1.60 o 
  -3   7   5        1.93        1.50      1.38 o 
  -2   7   5        4.45        1.42      1.26 o 
  -1   7   5        0.09       -0.39      1.23 o 
   0   7   5        0.01       -0.31      1.62 o 
   1   7   5        5.92        7.47      3.14 o 
  -7   8   5        1.91        1.23      2.75 o 
  -6   8   5        0.03        0.31      2.12 o 
  -5   8   5        0.00        1.82      2.29 o 
  -4   8   5       16.86       16.37      3.02 o 
  -3   8   5        3.15        0.34      1.61 o 
  -2   8   5        0.77        0.10      1.52 o 
  -1   8   5        0.02        2.19      1.77 o 
   3 -10   6        0.01        1.44      2.01 o 
  -1  -9   6        1.60        3.45      2.42 o 
   0  -9   6       37.65       44.68      6.22 o 
   1  -9   6        0.03        0.29      1.73 o 
   2  -9   6        1.01        2.91      1.85 o 
   3  -9   6        0.47        0.23      1.51 o 
   4  -9   6        0.14        0.07      1.85 o 
   5  -9   6        0.00       -1.03      2.23 o 
  -3  -8   6        1.35        1.82      1.87 o 
  -2  -8   6        0.01        1.40      1.68 o 
  -1  -8   6        0.02        0.49      1.89 o 
   0  -8   6       30.49       36.32      3.56 o 
   1  -8   6       18.89       15.87      3.26 o 
   2  -8   6       13.30       18.66      2.62 o 
   3  -8   6        5.62        4.96      1.74 o 
   4  -8   6        3.89        6.00      1.81 o 
   5  -8   6        0.05       -2.52      1.68 o 
   6  -8   6        5.67        7.51      3.91 o 
   7  -8   6        0.17        2.03      2.67 o 
  -4  -7   6        3.52        1.85      1.76 o 
  -3  -7   6        4.13        2.08      2.89 o 
  -2  -7   6        1.21        0.87      1.61 o 
  -1  -7   6        3.89        3.50      1.79 o 
   0  -7   6       28.90       37.89      3.23 o 
   1  -7   6       11.84       12.09      2.75 o 
   2  -7   6        0.07       -0.02      1.23 o 
   3  -7   6        4.51        3.62      1.53 o 
   4  -7   6       15.63       12.21      2.56 o 
   5  -7   6        0.12        1.75      1.42 o 
   6  -7   6        2.40        4.49      2.67 o 
   7  -7   6        0.53       -2.37      3.13 o 
  -5  -6   6       10.45        6.78      4.96 o 
  -4  -6   6        8.09        4.90      1.69 o 
  -3  -6   6       32.64       30.22      3.08 o 
  -2  -6   6        1.39        0.88      1.42 o 
  -1  -6   6      110.68       95.06      4.33 o 
   0  -6   6        9.26        7.64      1.65 o 
   1  -6   6       12.09       12.34      1.92 o 
   2  -6   6       27.94       31.00      4.41 o 
   3  -6   6        0.02        1.06      0.97 o 
   4  -6   6       22.07       29.39      2.39 o 
   5  -6   6       91.10       94.23      3.85 o 
   6  -6   6        1.85        2.79      3.58 o 
   7  -6   6        1.07        1.27      2.96 o 
  -6  -5   6        0.11        0.32      1.94 o 
  -5  -5   6       26.25       25.32      2.94 o 
  -4  -5   6        1.37       -2.15      1.44 o 
  -3  -5   6        9.74       10.43      2.03 o 
  -2  -5   6      129.26      125.12      5.28 o 
  -1  -5   6       13.03        9.46      1.68 o 
   0  -5   6       44.96       42.89      2.80 o 
   1  -5   6       27.33       36.37      2.52 o 
   2  -5   6       11.47       11.48      1.31 o 
   3  -5   6        6.07        8.11      1.10 o 
   4  -5   6        9.58       12.92      1.66 o 
   5  -5   6        0.86        2.48      1.25 o 
   6  -5   6       14.62       11.23      2.16 o 
   7  -5   6        0.00       -0.94      2.16 o 
   8  -5   6        0.48        2.11      2.72 o 
  -7  -4   6        0.12        0.36      1.98 o 
  -6  -4   6       29.63       34.65      4.70 o 
  -5  -4   6        0.83       -0.67      1.14 o 
  -4  -4   6      141.98      140.85      4.89 o 
  -3  -4   6       75.79       84.09      5.55 o 
  -2  -4   6        6.61        6.00      1.36 o 
  -1  -4   6       18.14       20.45      1.88 o 
   0  -4   6        1.88        4.35      1.02 o 
   1  -4   6       86.65       84.00      2.42 o 
   2  -4   6       18.10       20.10      1.41 o 
   3  -4   6        5.29        3.95      0.83 o 
   4  -4   6        0.85        1.97      1.03 o 
   5  -4   6       53.14       57.23      2.92 o 
   6  -4   6       12.03        7.56      1.59 o 
   7  -4   6       22.37       14.57      3.29 o 
   8  -4   6        0.61        1.46      2.38 o 
  -7  -3   6        2.04        2.23      1.99 o 
  -6  -3   6       61.88       63.78      5.79 o 
  -5  -3   6       18.24       21.50      2.38 o 
  -4  -3   6       11.68       12.68      1.65 o 
  -3  -3   6       71.36       72.74      3.06 o 
  -2  -3   6        0.75        0.40      0.65 o 
  -1  -3   6      185.84      199.76      4.58 o 
   0  -3   6       24.13       28.97      1.31 o 
   1  -3   6       10.71       13.05      1.50 o 
   2  -3   6       15.58       12.09      0.92 o 
   3  -3   6       17.66       14.53      1.52 o 
   4  -3   6      183.57      172.36      4.27 o 
   5  -3   6       28.97       27.22      2.18 o 
   6  -3   6        0.88       -0.09      1.19 o 
   7  -3   6        3.35       -0.74      3.17 o 
   8  -3   6        3.44        4.97      3.26 o 
  -8  -2   6        9.36       11.49      3.51 o 
  -7  -2   6        0.76        0.66      1.57 o 
  -6  -2   6      123.34      103.90      6.55 o 
  -5  -2   6      201.47      191.42      6.00 o 
  -4  -2   6      333.54      338.90      6.53 o 
  -3  -2   6     1042.01     1069.86     10.64 o 
  -2  -2   6      429.38      423.17      6.89 o 
  -1  -2   6     1019.09     1070.49      9.92 o 
   0  -2   6     1603.91     1740.74     14.98 o 
   1  -2   6      124.73      155.49      2.83 o 
   2  -2   6       86.98       99.60      1.93 o 
   3  -2   6       13.29       11.00      1.26 o 
   4  -2   6        5.63        5.30      1.26 o 
   5  -2   6       51.39       54.44      2.89 o 
   6  -2   6       11.74        8.53      1.73 o 
   7  -2   6        4.34        4.85      2.43 o 
  -8  -1   6        0.00        0.59      1.65 o 
  -7  -1   6       17.37       19.14      3.75 o 
  -6  -1   6       11.42        7.64      2.43 o 
  -5  -1   6       15.59       24.23      2.49 o 
  -4  -1   6      162.82      171.06      3.49 o 
  -3  -1   6       55.30       58.41      2.11 o 
  -2  -1   6      216.07      217.22      3.46 o 
  -1  -1   6      509.51      547.67      6.14 o 
   0  -1   6       29.33       24.54      1.18 o 
   1  -1   6      834.76      841.15      7.50 o 
   2  -1   6       72.44       69.71      2.31 o 
   3  -1   6      220.53      220.44      4.56 o 
   4  -1   6      114.69      104.61      3.44 o 
   5  -1   6       15.75       15.46      1.86 o 
   6  -1   6        9.29        6.95      1.70 o 
   7  -1   6        1.19        0.79      2.08 o 
  -9   0   6        0.70       -1.28      2.24 o 
  -8   0   6        1.54       -0.95      1.79 o 
  -7   0   6        0.62        1.17      2.17 o 
  -6   0   6        1.75        1.31      1.00 o 
  -5   0   6        6.53        6.52      1.21 o 
  -4   0   6       69.17       56.70      1.99 o 
  -3   0   6       26.46       28.97      1.62 o 
  -2   0   6        1.17        0.29      0.53 o 
  -1   0   6      270.54      294.04      4.24 o 
   0   0   6      287.21      302.54      3.83 o 
   1   0   6      184.01      183.68      3.91 o 
   2   0   6       16.06       18.90      1.52 o 
   3   0   6       11.52       12.77      1.49 o 
   4   0   6       14.20       12.94      1.70 o 
   5   0   6       49.21       48.75      3.07 o 
   6   0   6        0.51       -0.45      1.90 o 
   7   0   6        5.24        4.07      2.55 o 
  -9   1   6        2.77        1.93      2.47 o 
  -8   1   6        0.03        0.56      1.43 o 
  -7   1   6       10.13       10.28      1.94 o 
  -6   1   6       36.70       45.36      2.91 o 
  -5   1   6        2.89        2.16      1.00 o 
  -4   1   6       17.56       16.55      1.20 o 
  -3   1   6      101.00      103.25      2.58 o 
  -2   1   6       73.15       71.96      2.20 o 
  -1   1   6      686.20      627.77      6.64 o 
   0   1   6       61.16       43.50      1.56 o 
   1   1   6       24.92       22.39      1.27 o 
   2   1   6      102.62      107.72      3.27 o 
   3   1   6       55.52       52.61      2.71 o 
   4   1   6        6.82        5.32      1.38 o 
   5   1   6       36.79       36.58      2.96 o 
   6   1   6        3.06        1.72      1.81 o 
  -9   2   6       11.78       11.24      2.55 o 
  -8   2   6       64.18       78.48      4.44 o 
  -7   2   6       33.51       34.83      3.05 o 
  -6   2   6        0.27        1.91      1.18 o 
  -5   2   6       30.49       31.28      2.48 o 
  -4   2   6       11.80       15.71      1.29 o 
  -3   2   6       23.45       18.04      1.78 o 
  -2   2   6       20.24       26.86      1.40 o 
  -1   2   6       29.52       20.65      1.46 o 
   0   2   6       29.20       22.87      1.40 o 
   1   2   6       17.96       17.68      1.32 o 
   2   2   6        0.23       -0.55      0.78 o 
   3   2   6        5.37        4.28      1.72 o 
   4   2   6        1.20        1.98      1.30 o 
   5   2   6        0.95       -0.55      1.48 o 
   6   2   6        0.49        3.44      2.26 o 
  -9   3   6       11.27        8.13      2.47 o 
  -8   3   6        2.42        0.43      1.47 o 
  -7   3   6        0.88        1.19      1.27 o 
  -6   3   6        6.06        5.23      1.58 o 
  -5   3   6       39.40       56.33      6.57 o 
  -4   3   6        0.27        1.55      0.84 o 
  -3   3   6        9.77       14.64      1.24 o 
  -2   3   6        0.89        0.20      0.84 o 
  -1   3   6       10.27        9.75      1.11 o 
   0   3   6        2.57        2.15      0.74 o 
   1   3   6        1.10        0.95      0.75 o 
   2   3   6        2.44        4.29      1.30 o 
   3   3   6        0.64        1.77      1.23 o 
   4   3   6        3.61        4.38      1.78 o 
   5   3   6       16.70       25.54      3.09 o 
  -9   4   6       13.89       15.66      2.90 o 
  -8   4   6        0.02        0.85      1.58 o 
  -7   4   6        0.14        0.90      1.38 o 
  -6   4   6        9.07        5.71      1.78 o 
  -5   4   6       20.85       15.76      2.25 o 
  -4   4   6        8.63       13.66      2.01 o 
  -3   4   6       50.18       61.42      2.44 o 
  -2   4   6      120.69      118.37      3.43 o 
  -1   4   6       28.48       37.24      2.07 o 
   0   4   6       26.35       27.36      2.65 o 
   1   4   6       10.34       13.08      1.81 o 
   2   4   6        2.54        3.65      1.41 o 
   3   4   6        0.79       -0.15      1.51 o 
   4   4   6        7.93        9.52      2.38 o 
  -9   5   6        9.33        3.07      3.45 o 
  -8   5   6        2.09        2.84      1.81 o 
  -7   5   6        2.27        2.21      1.70 o 
  -6   5   6        4.14        2.41      1.66 o 
  -5   5   6        1.08        1.38      1.39 o 
  -4   5   6       13.62       16.13      2.51 o 
  -3   5   6       93.61       96.93      4.91 o 
  -2   5   6        2.67        3.72      1.07 o 
  -1   5   6        4.27        2.29      1.09 o 
   0   5   6        0.00       -0.22      0.94 o 
   1   5   6       19.44       20.61      2.31 o 
   2   5   6        0.30        0.35      1.40 o 
   3   5   6        2.23       -2.63      1.75 o 
  -8   6   6        4.75        5.34      2.42 o 
  -7   6   6        0.81       -2.15      1.68 o 
  -6   6   6        3.23        4.68      2.32 o 
  -5   6   6       10.73       11.06      2.50 o 
  -4   6   6        1.63        0.74      1.40 o 
  -3   6   6        0.24        1.31      1.66 o 
  -2   6   6        1.15        1.90      1.28 o 
  -1   6   6        7.79        6.42      1.43 o 
   0   6   6        4.62        4.55      1.37 o 
   1   6   6        2.33        0.65      1.48 o 
   2   6   6        3.74        4.19      1.94 o 
  -8   7   6        0.56       -1.07      2.72 o 
  -7   7   6        0.02        0.95      2.07 o 
  -6   7   6        0.72        0.45      2.08 o 
  -5   7   6        4.84        4.43      2.14 o 
  -4   7   6       12.80       10.94      2.46 o 
  -3   7   6        0.43       -1.22      1.30 o 
  -2   7   6        5.84        7.38      1.74 o 
  -1   7   6        0.16       -1.45      1.30 o 
   0   7   6        1.03        1.02      1.71 o 
  -6   8   6        0.23        0.31      2.32 o 
  -5   8   6        0.83       -1.66      2.88 o 
  -4   8   6       12.85       16.49      3.23 o 
  -3   8   6        0.01        0.64      1.90 o 
  -2   8   6        0.02       -0.44      1.57 o 
  -1  -9   7        6.65        9.64      2.83 o 
   0  -9   7        3.97        2.86      2.06 o 
   1  -9   7        0.81       -0.09      1.79 o 
   2  -9   7        0.10       -0.48      1.83 o 
   3  -9   7        2.38        1.89      2.04 o 
   4  -9   7        0.41        4.29      2.54 o 
   5  -9   7        0.17        4.65      2.66 o 
  -3  -8   7        0.05        0.39      1.65 o 
  -2  -8   7        6.00       -0.31      2.13 o 
  -1  -8   7        3.56        2.58      2.06 o 
   0  -8   7        0.06        2.47      1.61 o 
   1  -8   7        1.29        0.76      1.66 o 
   2  -8   7        0.90       -0.67      2.02 o 
   3  -8   7       14.01       10.01      2.12 o 
   4  -8   7        1.47        5.62      2.52 o 
   5  -8   7        2.43        3.40      2.26 o 
  -4  -7   7       14.00       10.94      2.52 o 
  -3  -7   7       49.26       60.51      6.51 o 
  -2  -7   7        0.50        1.46      1.63 o 
  -1  -7   7      209.07      220.76     28.10 o 
   0  -7   7        5.44        7.86      1.92 o 
   1  -7   7        9.86        9.37      2.28 o 
   2  -7   7       10.77       11.94      2.72 o 
   3  -7   7        1.39        2.39      1.40 o 
   4  -7   7       26.47       30.14      4.79 o 
   5  -7   7        3.98        2.77      4.69 o 
   6  -7   7        1.61        4.06      2.68 o 
   7  -7   7        0.79        0.25      2.83 o 
  -5  -6   7        0.08       -1.41      1.35 o 
  -4  -6   7        0.00        2.82      1.50 o 
  -3  -6   7        7.82        6.27      1.96 o 
  -2  -6   7       12.25        8.97      2.08 o 
  -1  -6   7      259.01      284.90      9.93 o 
   0  -6   7      157.07      157.82      7.33 o 
   1  -6   7      185.19      201.90      5.83 o 
   2  -6   7       14.31       11.85      2.12 o 
   3  -6   7       40.38       47.26      4.59 o 
   4  -6   7        0.32        1.12      1.23 o 
   5  -6   7       73.14      102.10      6.57 o 
   6  -6   7       15.10       18.53      2.75 o 
   7  -6   7        0.12        1.41      2.63 o 
  -6  -5   7        0.08       -0.70      1.56 o 
  -5  -5   7       12.46       13.43      2.29 o 
  -4  -5   7        2.04        1.10      2.36 o 
  -3  -5   7        6.57        3.62      1.83 o 
  -2  -5   7        0.01       -0.31      1.13 o 
  -1  -5   7        4.43        2.86      1.33 o 
   0  -5   7      173.12      173.17      5.06 o 
   1  -5   7        4.29        0.80      0.90 o 
   2  -5   7      258.34      264.08      6.02 o 
   3  -5   7      172.18      176.87      6.21 o 
   4  -5   7       10.98        6.58      1.49 o 
   5  -5   7        9.04       14.19      2.98 o 
   6  -5   7        7.47        4.02      1.84 o 
   7  -5   7       10.30        8.83      2.82 o 
  -7  -4   7       10.83       12.10      3.50 o 
  -6  -4   7        0.04        0.73      1.89 o 
  -5  -4   7       13.29       14.08      2.31 o 
  -4  -4   7        7.88        8.36      1.81 o 
  -3  -4   7        0.03       -0.33      1.47 o 
  -2  -4   7      247.59      243.00      7.80 o 
  -1  -4   7        2.33        2.29      1.04 o 
   0  -4   7       60.72       58.66      3.55 o 
   1  -4   7        0.46        1.04      0.89 o 
   2  -4   7       72.84       83.08      2.27 o 
   3  -4   7       25.44       34.78      2.25 o 
   4  -4   7      449.69      475.99      7.96 o 
   5  -4   7        1.48        1.64      1.45 o 
   6  -4   7       35.83       40.45      2.89 o 
   7  -4   7        1.99        5.08      2.52 o 
  -7  -3   7       17.72       13.10      3.17 o 
  -6  -3   7       16.60       16.03      3.56 o 
  -5  -3   7       49.11       50.93      3.23 o 
  -4  -3   7       39.81       32.63      2.61 o 
  -3  -3   7       10.23        9.42      1.50 o 
  -2  -3   7       61.76       58.17      4.08 o 
  -1  -3   7      131.66      152.09      4.12 o 
   0  -3   7        3.10        2.88      0.65 o 
   1  -3   7        0.11       -0.69      0.46 o 
   2  -3   7      138.48      136.38      2.87 o 
   3  -3   7        2.73        3.69      1.06 o 
   4  -3   7      146.40      142.18      4.47 o 
   5  -3   7       55.74       50.99      2.90 o 
   6  -3   7       49.55       49.50      3.18 o 
   7  -3   7        1.71        1.68      2.28 o 
  -8  -2   7        0.33       -0.69      1.81 o 
  -7  -2   7        1.31        0.61      1.64 o 
  -6  -2   7        0.87        0.30      1.49 o 
  -5  -2   7       15.22       14.28      2.28 o 
  -4  -2   7        3.00        5.40      1.28 o 
  -3  -2   7        1.28        3.05      0.99 o 
  -2  -2   7        0.61        1.15      0.56 o 
  -1  -2   7       73.37       81.45      2.02 o 
   0  -2   7        7.40        7.99      0.86 o 
   1  -2   7       85.77      102.92      2.16 o 
   2  -2   7        0.55        2.09      0.78 o 
   3  -2   7       43.49       43.55      3.28 o 
   4  -2   7        8.07        8.11      1.41 o 
   5  -2   7        3.49        5.51      1.44 o 
   6  -2   7        4.93        5.32      2.15 o 
   7  -2   7        7.08        4.81      2.62 o 
  -8  -1   7        0.12       -1.37      1.64 o 
  -7  -1   7        0.16       -1.61      1.15 o 
  -6  -1   7        0.05       -0.03      1.13 o 
  -5  -1   7       19.65       20.24      3.29 o 
  -4  -1   7       18.73       17.74      1.58 o 
  -3  -1   7      180.88      187.37      3.52 o 
  -2  -1   7       26.55       27.96      1.54 o 
  -1  -1   7       27.05       39.82      2.06 o 
   0  -1   7       77.09       75.84      2.08 o 
   1  -1   7      249.56      274.43      3.96 o 
   2  -1   7        6.60        4.30      0.87 o 
   3  -1   7      305.96      329.53      6.00 o 
   4  -1   7        7.95        6.08      1.38 o 
   5  -1   7       32.82       32.78      2.71 o 
   6  -1   7        7.45        6.71      2.81 o 
   7  -1   7        5.47        2.38      2.20 o 
  -9   0   7        1.22        0.78      2.47 o 
  -8   0   7        0.41        0.83      1.72 o 
  -7   0   7       26.99       29.23      4.42 o 
  -6   0   7        3.83        3.24      1.29 o 
  -5   0   7       10.79       11.65      1.70 o 
  -4   0   7      112.23      106.69      3.29 o 
  -3   0   7       46.74       41.85      3.73 o 
  -2   0   7       27.45       17.37      1.50 o 
  -1   0   7      143.22      143.61      3.02 o 
   0   0   7       88.14       83.69      2.02 o 
   1   0   7        0.91        2.34      0.55 o 
   2   0   7        7.59        9.37      1.30 o 
   3   0   7       52.75       55.25      2.75 o 
   4   0   7       32.61       36.46      2.66 o 
   5   0   7        1.91        2.26      1.68 o 
   6   0   7        1.84        2.15      1.73 o 
  -9   1   7        2.53        2.51      2.27 o 
  -8   1   7        2.57        3.03      2.10 o 
  -7   1   7        0.00        0.22      1.18 o 
  -6   1   7        3.67        2.74      1.27 o 
  -5   1   7       60.55       59.41      3.07 o 
  -4   1   7        1.61        0.44      0.62 o 
  -3   1   7       18.70       22.31      1.36 o 
  -2   1   7       11.50        9.81      0.92 o 
  -1   1   7      118.28      132.55      2.88 o 
   0   1   7        9.08       12.12      1.16 o 
   1   1   7        3.50        3.62      0.74 o 
   2   1   7       38.63       34.65      2.50 o 
   3   1   7       17.00       14.45      1.94 o 
   4   1   7        1.13        0.64      1.20 o 
   5   1   7        1.66        1.67      1.34 o 
   6   1   7        5.29        5.02      2.33 o 
  -9   2   7        0.03       -1.30      1.74 o 
  -8   2   7        4.28        6.58      1.82 o 
  -7   2   7        0.10        0.68      1.21 o 
  -6   2   7        1.70        0.57      1.44 o 
  -5   2   7        6.41        5.77      1.97 o 
  -4   2   7       23.47       28.92      3.00 o 
  -3   2   7       10.83       16.14      1.25 o 
  -2   2   7       31.93       31.59      1.60 o 
  -1   2   7      305.08      327.41      5.45 o 
   0   2   7        1.97        0.35      0.57 o 
   1   2   7        0.41       -0.47      0.66 o 
   2   2   7       39.43       37.33      2.54 o 
   3   2   7        0.55        1.46      1.15 o 
   4   2   7        0.00       -1.41      0.94 o 
   5   2   7        0.90        1.36      1.88 o 
  -9   3   7        0.48        0.89      2.03 o 
  -8   3   7        4.40        6.41      1.99 o 
  -7   3   7       15.84       16.52      2.41 o 
  -6   3   7        9.48        9.32      1.92 o 
  -5   3   7        0.34       -0.40      1.24 o 
  -4   3   7       41.62       35.43      2.75 o 
  -3   3   7        2.33        2.86      0.92 o 
  -2   3   7      384.98      348.54      5.34 o 
  -1   3   7       28.59       30.81      1.82 o 
   0   3   7        3.21        1.19      0.75 o 
   1   3   7       30.99       37.86      3.06 o 
   2   3   7        0.04       -0.59      0.98 o 
   3   3   7        2.51        1.27      1.34 o 
   4   3   7        0.31       -0.45      2.40 o 
  -9   4   7       28.04       30.37      4.00 o 
  -8   4   7        6.78        8.67      2.57 o 
  -7   4   7        1.73       -0.25      1.41 o 
  -6   4   7        2.04        4.06      1.75 o 
  -5   4   7        2.65        6.13      2.36 o 
  -4   4   7        0.03       -0.27      1.14 o 
  -3   4   7       29.49       32.87      2.02 o 
  -2   4   7        8.41        8.90      1.26 o 
  -1   4   7       10.44        8.93      1.29 o 
   0   4   7       29.86       28.83      2.06 o 
   1   4   7        9.78        8.05      1.60 o 
   2   4   7        2.02        4.87      1.55 o 
   3   4   7        5.22        4.11      2.54 o 
   4   4   7        0.02       -0.22      2.06 o 
  -8   5   7        0.52       -1.55      1.68 o 
  -7   5   7        1.39        2.13      1.76 o 
  -6   5   7        5.52        3.00      1.92 o 
  -5   5   7        2.67        1.77      1.60 o 
  -4   5   7       10.91        9.72      2.00 o 
  -3   5   7       22.34       16.91      1.79 o 
  -2   5   7        3.67        3.63      1.14 o 
  -1   5   7        0.42        0.94      0.97 o 
   0   5   7        4.41        6.66      1.62 o 
   1   5   7        7.23        6.15      1.78 o 
   2   5   7        2.18        1.07      1.57 o 
   3   5   7        0.00       -0.56      1.95 o 
  -8   6   7        3.00        4.23      2.52 o 
  -7   6   7        3.30        5.60      2.23 o 
  -6   6   7        0.03       -0.86      1.90 o 
  -5   6   7        2.80        1.80      1.79 o 
  -4   6   7        2.41        1.16      1.67 o 
  -3   6   7        7.25        9.57      1.77 o 
  -2   6   7        0.77        0.11      1.37 o 
  -1   6   7        2.25        2.24      1.32 o 
   0   6   7        1.16        1.42      1.41 o 
   1   6   7        2.25        3.49      1.84 o 
  -7   7   7        0.04       -0.03      2.40 o 
  -6   7   7        0.64       -2.59      2.29 o 
  -5   7   7        2.24        2.00      2.02 o 
  -4   7   7       19.03       13.38      2.67 o 
  -3   7   7        0.01        1.68      1.47 o 
  -2   7   7        0.20       -0.69      1.42 o 
  -1   7   7        0.06       -1.02      1.59 o 
   0   7   7        3.64        1.20      1.90 o 
  -5   8   7        0.01        0.57      2.52 o 
  -4   8   7        1.04        0.72      2.84 o 
  -3   8   7        0.51        2.39      1.99 o 
   0  -9   8        0.80       -0.59      1.95 o 
   1  -9   8        0.57        1.47      1.97 o 
   2  -9   8        0.11        2.09      1.89 o 
   3  -9   8        0.29        1.77      1.94 o 
   4  -9   8        0.18       -0.08      2.49 o 
  -2  -8   8        0.01        2.78      1.98 o 
  -1  -8   8        1.52       -0.78      1.82 o 
   0  -8   8       25.59       36.98      3.54 o 
   1  -8   8        0.69        0.87      1.66 o 
   2  -8   8        1.88        4.05      1.87 o 
   3  -8   8       11.95       14.45      3.18 o 
   4  -8   8        0.45        0.81      2.13 o 
   5  -8   8        2.98        5.11      2.50 o 
  -4  -7   8       15.96       12.04      2.75 o 
  -3  -7   8        2.36        2.00      2.03 o 
  -2  -7   8       48.96       54.69      4.11 o 
  -1  -7   8       12.80        9.27      2.24 o 
   0  -7   8       21.59       20.27      2.73 o 
   1  -7   8       33.08       40.88      3.30 o 
   2  -7   8       15.53       20.36      2.57 o 
   3  -7   8        4.14        3.68      2.08 o 
   4  -7   8        0.49        3.30      3.12 o 
   5  -7   8        2.22        3.24      2.32 o 
   6  -7   8        0.06        0.47      2.86 o 
  -5  -6   8        4.34        3.53      2.04 o 
  -4  -6   8       43.48       44.36      4.75 o 
  -3  -6   8       16.36       17.62      3.28 o 
  -2  -6   8      232.87      232.11      7.93 o 
  -1  -6   8        3.20       -1.07      1.29 o 
   0  -6   8       79.09       76.08      3.94 o 
   1  -6   8        2.55        0.10      1.22 o 
   2  -6   8      135.54      109.01      4.34 o 
   3  -6   8       69.52       98.26      5.87 o 
   4  -6   8       19.45       11.09      2.73 o 
   5  -6   8       18.89       21.22      2.53 o 
   6  -6   8        0.81        3.21      1.76 o 
   7  -6   8        1.66        5.46      2.66 o 
  -6  -5   8        2.28        2.89      2.35 o 
  -5  -5   8        0.93        2.99      1.64 o 
  -4  -5   8        0.18        0.22      1.50 o 
  -3  -5   8        5.17        3.51      1.67 o 
  -2  -5   8       42.29       36.30      6.36 o 
  -1  -5   8       46.77       34.77      2.76 o 
   0  -5   8      106.15      112.45      4.21 o 
   1  -5   8       34.49       33.49      3.82 o 
   2  -5   8      139.95      136.66      4.29 o 
   3  -5   8       76.30       99.09     16.08 o 
   4  -5   8      170.89      185.43      5.89 o 
   5  -5   8       20.21       16.22      2.11 o 
   6  -5   8       37.35       32.32      3.34 o 
   7  -5   8        7.46        6.31      2.87 o 
  -6  -4   8        4.18        1.65      1.75 o 
  -5  -4   8       48.79       51.99      3.63 o 
  -4  -4   8        1.81        0.90      1.36 o 
  -3  -4   8       67.42       65.91      3.56 o 
  -2  -4   8      193.60      207.75      5.91 o 
  -1  -4   8       21.08       17.65      1.95 o 
   0  -4   8       71.19       62.83      4.51 o 
   1  -4   8       93.13       81.28      3.09 o 
   2  -4   8       25.02       31.22      2.48 o 
   3  -4   8       66.73       59.54      2.91 o 
   4  -4   8       14.21        9.69      1.82 o 
   5  -4   8       70.38       75.42      5.30 o 
   6  -4   8       40.27       42.93      3.16 o 
   7  -4   8        9.50        9.30      3.25 o 
  -7  -3   8        4.09        6.87      2.81 o 
  -6  -3   8       38.79       36.43      4.84 o 
  -5  -3   8       27.08       25.41      4.00 o 
  -4  -3   8        2.02        1.35      1.24 o 
  -3  -3   8      133.42      142.58      5.86 o 
  -2  -3   8        0.22        0.19      0.89 o 
  -1  -3   8        1.00        1.40      0.82 o 
   0  -3   8       20.64       24.97      1.88 o 
   1  -3   8       36.55       38.06      1.72 o 
   2  -3   8      135.40      127.93      4.61 o 
   3  -3   8       39.84       47.83      2.60 o 
   4  -3   8        2.81        2.43      1.16 o 
   5  -3   8        8.05       10.00      1.69 o 
   6  -3   8        0.02        0.20      1.50 o 
   7  -3   8       20.84       32.45      4.90 o 
  -8  -2   8        0.16       -0.16      1.93 o 
  -7  -2   8        1.49       -0.91      1.54 o 
  -6  -2   8       29.20       27.02      4.25 o 
  -5  -2   8       24.50       21.57      3.73 o 
  -4  -2   8       18.26       14.63      2.06 o 
  -3  -2   8        6.27        6.76      1.30 o 
  -2  -2   8        0.69        0.20      0.74 o 
  -1  -2   8        2.89        6.50      0.82 o 
   0  -2   8       72.83       78.36      3.58 o 
   1  -2   8       15.11       16.80      1.10 o 
   2  -2   8        0.33        1.84      0.80 o 
   3  -2   8       62.26       63.58      2.86 o 
   4  -2   8        3.95        4.15      1.42 o 
   5  -2   8        2.18       -0.84      1.22 o 
   6  -2   8        0.47       -0.32      1.44 o 
  -8  -1   8        0.08       -1.09      1.50 o 
  -7  -1   8       23.38       19.37      3.88 o 
  -6  -1   8        3.44        0.58      1.36 o 
  -5  -1   8        0.48        0.22      1.79 o 
  -4  -1   8       22.70       31.21      2.15 o 
  -3  -1   8       45.11       39.94      1.81 o 
  -2  -1   8        0.78        0.94      0.68 o 
  -1  -1   8       70.26       82.50      2.33 o 
   0  -1   8       48.64       42.98      1.71 o 
   1  -1   8       40.83       31.55      2.01 o 
   2  -1   8       31.92       26.04      1.86 o 
   3  -1   8      101.77      104.35      5.26 o 
   4  -1   8        4.30       -0.09      1.12 o 
   5  -1   8        9.23       15.52      2.11 o 
   6  -1   8        3.13        3.01      1.78 o 
  -8   0   8        0.11       -1.29      1.53 o 
  -7   0   8       16.36       16.08      3.85 o 
  -6   0   8       31.49       30.52      4.30 o 
  -5   0   8        0.45       -0.79      1.04 o 
  -4   0   8      249.54      271.09      4.15 o 
  -3   0   8        1.01        0.62      0.63 o 
  -2   0   8       54.11       60.67      1.91 o 
  -1   0   8        0.24        0.84      0.51 o 
   0   0   8       10.77       17.01      1.25 o 
   1   0   8        2.21        0.83      0.69 o 
   2   0   8        0.80       -0.27      0.82 o 
   3   0   8        5.66        5.73      1.25 o 
   4   0   8        0.64       -0.77      1.29 o 
   5   0   8        7.31        6.27      2.42 o 
   6   0   8        0.14        3.52      2.26 o 
  -9   1   8        0.15        0.46      2.49 o 
  -8   1   8       10.49        6.50      3.03 o 
  -7   1   8        0.00        1.06      1.73 o 
  -6   1   8        0.98        0.38      1.32 o 
  -5   1   8      108.05      122.28      4.17 o 
  -4   1   8        2.44        1.27      0.76 o 
  -3   1   8        5.52        4.10      0.78 o 
  -2   1   8       98.99       92.17      2.38 o 
  -1   1   8       56.49       55.03      1.94 o 
   0   1   8       21.75       21.30      1.52 o 
   1   1   8       23.42       25.03      2.67 o 
   2   1   8        6.56        6.41      1.54 o 
   3   1   8        0.01        0.97      1.05 o 
   4   1   8        0.82        0.10      1.27 o 
   5   1   8        1.27        0.60      1.50 o 
  -9   2   8        0.00       -3.07      2.05 o 
  -8   2   8        1.22        2.39      1.85 o 
  -7   2   8        6.82        5.68      1.93 o 
  -6   2   8       15.63       12.48      2.11 o 
  -5   2   8        0.06        0.33      1.18 o 
  -4   2   8        1.07       -0.05      1.00 o 
  -3   2   8       26.50       28.95      1.65 o 
  -2   2   8       17.89       14.91      1.29 o 
  -1   2   8       22.07       23.42      1.60 o 
   0   2   8       24.10       18.77      1.48 o 
   1   2   8        0.80        2.00      0.99 o 
   2   2   8        1.63        2.75      1.17 o 
   3   2   8        1.48        1.19      1.44 o 
   4   2   8        4.41        3.78      1.64 o 
   5   2   8        2.10        2.04      3.09 o 
  -9   3   8        0.78       -0.71      1.85 o 
  -8   3   8        0.75        0.79      1.70 o 
  -7   3   8        0.16        0.58      1.44 o 
  -6   3   8        4.99        7.73      1.95 o 
  -5   3   8        1.67        0.98      1.34 o 
  -4   3   8        1.56       -1.03      1.09 o 
  -3   3   8       21.37       15.65      1.77 o 
  -2   3   8       93.26      115.88      3.54 o 
  -1   3   8       67.91       69.78      2.63 o 
   0   3   8       18.26       23.68      3.35 o 
   1   3   8        0.46       -0.47      1.26 o 
   2   3   8       30.92       34.42      2.80 o 
   3   3   8        0.61        0.02      1.82 o 
   4   3   8       23.31       31.84      3.40 o 
  -8   4   8        0.00        2.35      1.84 o 
  -7   4   8        0.09        0.63      1.69 o 
  -6   4   8        0.00        1.13      1.57 o 
  -5   4   8        6.38        9.43      1.99 o 
  -4   4   8       11.50       14.22      2.36 o 
  -3   4   8       46.37       41.67      2.31 o 
  -2   4   8      105.61      112.88      3.80 o 
  -1   4   8        8.45        7.25      1.32 o 
   0   4   8        0.87        0.89      0.99 o 
   1   4   8       19.31       12.39      1.94 o 
   2   4   8        0.98        1.92      1.41 o 
   3   4   8        3.69        1.19      1.93 o 
  -8   5   8        5.11        3.89      2.08 o 
  -7   5   8        0.04       -0.16      1.92 o 
  -6   5   8        1.55        0.05      1.69 o 
  -5   5   8        0.02       -1.42      1.41 o 
  -4   5   8        0.07       -0.02      1.38 o 
  -3   5   8       36.16       34.99      2.88 o 
  -2   5   8        6.27        2.88      1.13 o 
  -1   5   8        1.69        0.49      1.07 o 
   0   5   8        3.42        3.72      1.47 o 
   1   5   8        0.06        1.03      1.55 o 
   2   5   8        0.60        0.20      1.62 o 
  -7   6   8        0.18        1.46      2.26 o 
  -6   6   8        0.01       -2.75      1.83 o 
  -5   6   8        1.06        2.98      2.03 o 
  -4   6   8       10.47       10.03      2.29 o 
  -3   6   8        3.37        2.06      1.34 o 
  -2   6   8        0.48        1.20      1.20 o 
  -1   6   8        7.54        7.58      1.90 o 
   0   6   8        0.10        1.12      1.63 o 
  -6   7   8        1.36       -0.26      3.27 o 
  -5   7   8        2.43        2.04      1.95 o 
  -4   7   8       14.84       11.81      2.66 o 
  -3   7   8        0.00        0.72      1.59 o 
  -2   7   8        0.04       -2.16      1.44 o 
   1  -9   9        0.07       -0.36      1.78 o 
   2  -9   9        0.48        1.90      2.03 o 
   3  -9   9        0.07       -1.89      2.58 o 
  -2  -8   9        1.71        0.24      2.12 o 
  -1  -8   9        8.25        8.04      2.48 o 
   0  -8   9        3.28        4.62      2.23 o 
   1  -8   9        1.08        0.66      1.92 o 
   2  -8   9        5.65        6.21      2.10 o 
   3  -8   9        4.83        7.37      2.74 o 
   4  -8   9        3.99        3.61      5.22 o 
   5  -8   9        0.36       -1.65      2.32 o 
  -3  -7   9        0.19        0.65      2.03 o 
  -2  -7   9       29.30       32.51      3.46 o 
  -1  -7   9        9.79       13.31      3.02 o 
   0  -7   9       14.61        9.38      2.17 o 
   1  -7   9        2.57        5.07      1.71 o 
   2  -7   9       19.45       12.99      2.18 o 
   3  -7   9        1.06        3.97      2.31 o 
   4  -7   9        0.68       -1.96      1.68 o 
   5  -7   9        0.17       -2.37      3.06 o 
   6  -7   9        0.48       -2.97      3.07 o 
  -5  -6   9        0.54        0.10      1.75 o 
  -4  -6   9        5.12        2.67      2.02 o 
  -3  -6   9        1.47        0.71      1.69 o 
  -2  -6   9       13.64       14.72      2.51 o 
  -1  -6   9      143.14      169.79      5.75 o 
   0  -6   9       80.97       77.93      7.48 o 
   1  -6   9       15.40       22.23      2.67 o 
   2  -6   9        7.59        4.80      2.06 o 
   3  -6   9        4.54        9.21      5.14 o 
   4  -6   9        0.72        1.38      3.59 o 
   5  -6   9       11.03        8.67      2.82 o 
   6  -6   9        0.58        0.84      2.00 o 
  -5  -5   9        0.11       -0.28      1.57 o 
  -4  -5   9        0.56        1.14      1.45 o 
  -3  -5   9        3.96        3.28      1.63 o 
  -2  -5   9      215.01      230.30      6.53 o 
  -1  -5   9       10.31        3.96      1.49 o 
   0  -5   9        1.49        0.02      1.28 o 
   1  -5   9      159.48      162.55      4.86 o 
   2  -5   9       22.62       17.64      2.86 o 
   3  -5   9       39.05       44.67      4.37 o 
   4  -5   9       58.05       52.06      8.31 o 
   5  -5   9       10.59       12.78      2.06 o 
   6  -5   9        5.42        2.59      1.76 o 
  -6  -4   9        0.55       -1.62      1.57 o 
  -5  -4   9        1.76        2.73      2.52 o 
  -4  -4   9       14.25       14.84      3.89 o 
  -3  -4   9      101.31      108.37      4.38 o 
  -2  -4   9        0.05        2.42      1.30 o 
  -1  -4   9       32.00       28.19      2.43 o 
   0  -4   9        1.69        2.09      1.10 o 
   1  -4   9        0.70        0.89      0.90 o 
   2  -4   9       28.48       33.42      3.77 o 
   3  -4   9       15.88       17.35      1.97 o 
   4  -4   9        0.69        0.06      1.21 o 
   5  -4   9       21.22       22.19      2.44 o 
   6  -4   9        1.19       -0.35      1.54 o 
  -7  -3   9        2.76        3.15      2.41 o 
  -6  -3   9        4.88        3.75      2.23 o 
  -5  -3   9       14.72       23.20      4.17 o 
  -4  -3   9       15.92       17.84      2.22 o 
  -3  -3   9       18.00       20.19      2.26 o 
  -2  -3   9        4.30        9.38      1.63 o 
  -1  -3   9       14.39       16.97      1.86 o 
   0  -3   9       19.64       23.73      1.99 o 
   1  -3   9        1.15        0.30      1.80 o 
   2  -3   9       14.78       13.78      1.61 o 
   3  -3   9        6.00        5.53      1.35 o 
   4  -3   9       37.42       32.49      2.59 o 
   5  -3   9        0.21       -0.21      1.26 o 
   6  -3   9       12.46        9.61      2.18 o 
  -7  -2   9        8.09        4.96      2.74 o 
  -6  -2   9       21.04       19.12      3.80 o 
  -5  -2   9        0.00       -0.83      1.74 o 
  -4  -2   9       60.56       69.93      3.39 o 
  -3  -2   9      101.84      101.32      3.76 o 
  -2  -2   9       29.96       21.82      2.02 o 
  -1  -2   9       23.72       23.00      2.00 o 
   0  -2   9       33.46       36.83      2.01 o 
   1  -2   9       10.37        9.57      1.27 o 
   2  -2   9        0.69       -0.91      0.91 o 
   3  -2   9       54.75       42.53      3.55 o 
   4  -2   9        0.90        0.24      1.11 o 
   5  -2   9        2.26        1.91      1.47 o 
   6  -2   9        1.44        0.74      1.79 o 
  -8  -1   9        3.62        3.79      2.43 o 
  -7  -1   9       29.76       25.33      4.46 o 
  -6  -1   9        1.80        2.86      2.45 o 
  -5  -1   9       35.57       22.10      3.91 o 
  -4  -1   9       52.90       50.31      2.75 o 
  -3  -1   9       44.16       41.10      3.07 o 
  -2  -1   9        5.47        6.77      1.07 o 
  -1  -1   9      168.97      177.38      3.21 o 
   0  -1   9        1.21        0.97      0.55 o 
   1  -1   9       15.32       17.15      2.94 o 
   2  -1   9        3.48        4.90      1.16 o 
   3  -1   9        8.97       10.95      1.62 o 
   4  -1   9        4.23        0.87      1.31 o 
   5  -1   9        0.73        0.22      1.52 o 
   6  -1   9        0.37       -0.05      1.64 o 
  -8   0   9        1.69       -0.24      2.19 o 
  -7   0   9       30.72       32.83      5.11 o 
  -6   0   9        2.92        0.82      2.01 o 
  -5   0   9       18.89       13.12      3.21 o 
  -4   0   9       17.36       20.66      2.65 o 
  -3   0   9        7.14        8.85      0.99 o 
  -2   0   9        1.19        3.09      0.75 o 
  -1   0   9        0.45        0.30      0.52 o 
   0   0   9        6.04        3.00      1.28 o 
   1   0   9       10.21        7.24      1.21 o 
   2   0   9        0.02        0.04      0.93 o 
   3   0   9       29.37       32.84      2.59 o 
   4   0   9        2.15        0.67      1.63 o 
   5   0   9        1.52       -0.12      1.67 o 
  -8   1   9        0.71        0.38      2.02 o 
  -7   1   9       45.94       46.16      5.95 o 
  -6   1   9        4.82        6.90      2.94 o 
  -5   1   9       40.76       43.19      3.30 o 
  -4   1   9       95.75       99.74      4.67 o 
  -3   1   9       31.78       30.17      1.65 o 
  -2   1   9        5.62        2.65      0.77 o 
  -1   1   9       87.23       84.88      2.49 o 
   0   1   9       33.03       27.09      3.01 o 
   1   1   9        1.51        0.54      0.89 o 
   2   1   9       76.96       86.95      3.63 o 
   3   1   9        3.23        3.42      1.34 o 
   4   1   9        1.92        0.23      1.50 o 
   5   1   9        1.24        0.43      1.72 o 
  -8   2   9       13.30       11.15      3.62 o 
  -7   2   9        5.52        6.60      2.05 o 
  -6   2   9        0.91        2.64      1.94 o 
  -5   2   9      156.62      176.11      5.40 o 
  -4   2   9        3.19        5.42      1.79 o 
  -3   2   9       86.36       88.41      2.67 o 
  -2   2   9       13.04       13.15      1.37 o 
  -1   2   9       32.06       31.12      1.88 o 
   0   2   9       90.63       93.39      3.41 o 
   1   2   9       10.13       11.94      1.61 o 
   2   2   9       16.23       11.59      1.83 o 
   3   2   9        1.83        3.46      1.53 o 
   4   2   9        0.65        1.12      1.89 o 
  -8   3   9        5.85        2.26      1.66 o 
  -7   3   9        0.02        1.39      1.91 o 
  -6   3   9       19.34       23.02      2.95 o 
  -5   3   9        1.67        1.91      1.46 o 
  -4   3   9        0.01        0.03      1.27 o 
  -3   3   9       51.02       61.68      2.57 o 
  -2   3   9       21.05       22.97      1.81 o 
  -1   3   9       68.23       71.41      2.84 o 
   0   3   9       30.15       37.88      5.29 o 
   1   3   9       10.85       12.70      2.24 o 
   2   3   9       24.17       30.47      3.38 o 
   3   3   9        1.53        1.42      1.68 o 
  -8   4   9        0.05        0.79      3.24 o 
  -7   4   9        8.15        4.16      2.02 o 
  -6   4   9        3.07        1.78      1.73 o 
  -5   4   9        1.79       -0.93      1.48 o 
  -4   4   9        0.16       -1.43      1.33 o 
  -3   4   9        2.62        4.38      1.23 o 
  -2   4   9       22.59       22.99      1.99 o 
  -1   4   9        0.67        0.68      1.02 o 
   0   4   9        6.71        5.04      1.87 o 
   1   4   9        1.79        2.06      1.40 o 
   2   4   9        3.84        4.91      1.71 o 
  -8   5   9        0.02        0.71      2.29 o 
  -7   5   9        0.00       -0.05      2.46 o 
  -6   5   9        0.39        0.86      2.01 o 
  -5   5   9        4.06        3.94      2.43 o 
  -4   5   9        0.26       -1.16      1.52 o 
  -3   5   9       10.91       11.54      1.69 o 
  -2   5   9        4.57        6.46      1.40 o 
  -1   5   9        0.09        0.60      1.17 o 
   0   5   9        0.84       -0.04      1.20 o 
   1   5   9        0.15        1.54      1.46 o 
  -7   6   9        1.29       -0.23      2.36 o 
  -6   6   9        1.88        2.26      2.42 o 
  -5   6   9        5.45        4.23      1.97 o 
  -4   6   9        8.01        2.77      1.94 o 
  -3   6   9       14.43       11.16      1.94 o 
  -2   6   9        0.07       -0.01      1.29 o 
  -1   6   9        1.50        1.62      1.55 o 
  -4   7   9        0.00       -2.63      1.77 o 
  -1  -8  10        0.74        1.76      2.14 o 
   0  -8  10        0.03       -0.79      2.03 o 
   1  -8  10        3.08        6.76      2.19 o 
   2  -8  10        2.26        1.15      2.35 o 
   3  -8  10        6.64        2.34      2.90 o 
   4  -8  10        0.05        3.77      2.53 o 
  -3  -7  10        0.62       -0.51      2.04 o 
  -2  -7  10        4.18       -0.18      1.93 o 
  -1  -7  10        4.28        0.96      1.94 o 
   0  -7  10        1.25        0.80      1.68 o 
   1  -7  10        1.14       -0.49      1.53 o 
   2  -7  10        0.03        1.41      5.20 o 
   3  -7  10        1.03        1.03      2.08 o 
   4  -7  10        1.16        0.75      2.72 o 
   5  -7  10        0.05       -0.33      2.62 o 
  -4  -6  10        0.23        3.29      2.02 o 
  -3  -6  10       13.66       17.53      3.63 o 
  -2  -6  10        2.47        1.99      1.69 o 
  -1  -6  10        0.11        0.50      1.56 o 
   0  -6  10       10.31       11.80      3.43 o 
   1  -6  10        0.49       -0.30      3.07 o 
   2  -6  10       18.90       19.42      3.39 o 
   3  -6  10        1.21        0.53      2.01 o 
   4  -6  10        1.37        2.26      3.00 o 
   5  -6  10        1.94        1.57      2.44 o 
  -5  -5  10        0.03       -1.81      1.87 o 
  -4  -5  10        0.68        1.61      1.66 o 
  -3  -5  10        0.12       -1.59      1.90 o 
  -2  -5  10       54.05       49.78      6.20 o 
  -1  -5  10        0.95       -0.53      1.34 o 
   0  -5  10        2.81        1.17      1.41 o 
   1  -5  10        1.25        2.00      1.78 o 
   2  -5  10        0.05        0.02      1.74 o 
   3  -5  10        1.46        2.36      2.16 o 
   4  -5  10        8.65       15.40      3.15 o 
   5  -5  10       11.93       15.37      3.13 o 
   6  -5  10        0.00       -0.63      1.71 o 
  -6  -4  10        0.26        0.77      2.48 o 
  -5  -4  10        2.59        5.11      3.18 o 
  -4  -4  10       10.96       12.87      2.23 o 
  -3  -4  10        4.73        1.87      1.56 o 
  -2  -4  10       54.39       49.91      3.27 o 
  -1  -4  10       23.31       32.56      2.67 o 
   0  -4  10        3.87        3.42      1.36 o 
   1  -4  10        0.06        0.80      1.73 o 
   2  -4  10        0.07        3.01      1.89 o 
   3  -4  10       16.71       24.49      3.56 o 
   4  -4  10       11.30       11.37      1.86 o 
   5  -4  10        0.76        1.35      1.60 o 
   6  -4  10        0.43       -1.10      1.63 o 
  -7  -3  10        2.38        0.70      1.95 o 
  -6  -3  10        0.09        1.12      2.43 o 
  -5  -3  10       10.56        8.73      2.92 o 
  -4  -3  10        8.72       10.84      1.96 o 
  -3  -3  10      183.27      196.01      8.96 o 
  -2  -3  10        2.13        2.06      1.34 o 
  -1  -3  10        0.95        2.16      1.19 o 
   0  -3  10       21.80       16.10      1.98 o 
   1  -3  10        0.28        1.22      1.31 o 
   2  -3  10        4.67        3.27      1.55 o 
   3  -3  10       16.63       18.69      2.37 o 
   4  -3  10        6.30        7.70      1.70 o 
   5  -3  10        0.93       -1.13      1.52 o 
   6  -3  10        1.83        3.32      1.99 o 
  -7  -2  10        7.65        6.78      2.94 o 
  -6  -2  10        0.01        1.95      2.37 o 
  -5  -2  10       14.62       14.50      3.60 o 
  -4  -2  10       19.58       18.62      2.25 o 
  -3  -2  10       31.71       30.18      2.53 o 
  -2  -2  10      107.10      130.64      8.08 o 
  -1  -2  10        9.02       12.15      1.62 o 
   0  -2  10        2.76        4.09      2.80 o 
   1  -2  10        0.64       -0.19      0.71 o 
   2  -2  10        0.20        1.13      0.95 o 
   3  -2  10        9.47        5.36      1.77 o 
   4  -2  10        0.59        0.51      1.31 o 
   5  -2  10        0.01       -1.19      1.51 o 
  -7  -1  10       19.04       26.02      4.80 o 
  -6  -1  10       82.71       88.41      7.18 o 
  -5  -1  10       25.60       27.00      4.37 o 
  -4  -1  10       11.79       12.01      1.70 o 
  -3  -1  10       29.41       34.01      2.37 o 
  -2  -1  10        1.31       -0.07      0.88 o 
  -1  -1  10       38.21       48.25      2.18 o 
   0  -1  10       43.75       47.66      2.55 o 
   1  -1  10        1.83        1.46      0.86 o 
   2  -1  10        6.69        8.74      1.49 o 
   3  -1  10       16.30       13.47      1.91 o 
   4  -1  10        1.26       -1.22      1.90 o 
   5  -1  10        9.00        7.06      2.12 o 
  -8   0  10       32.80       34.95      5.77 o 
  -7   0  10        0.14        0.78      2.76 o 
  -6   0  10       59.43       59.25      6.40 o 
  -5   0  10        0.36        2.45      2.43 o 
  -4   0  10        2.84        2.23      1.41 o 
  -3   0  10       21.71       14.23      2.45 o 
  -2   0  10       21.87       25.02      2.13 o 
  -1   0  10        6.34        9.99      1.12 o 
   0   0  10        3.44        3.47      1.02 o 
   1   0  10        0.80        0.98      0.88 o 
   2   0  10       33.32       28.60      2.42 o 
   3   0  10        6.57        7.44      1.70 o 
   4   0  10        0.00        2.95      1.57 o 
   5   0  10        0.01       -1.09      1.72 o 
  -8   1  10       30.13       29.93      5.70 o 
  -7   1  10        0.42        2.49      3.11 o 
  -6   1  10       73.56       78.91      7.26 o 
  -5   1  10        3.25       -2.39      1.60 o 
  -4   1  10      209.84      195.87      5.17 o 
  -3   1  10        2.03        1.10      0.82 o 
  -2   1  10      401.30      383.67      5.76 o 
  -1   1  10        4.62        8.59      1.14 o 
   0   1  10       55.44       57.86      2.86 o 
   1   1  10        0.01       -0.29      0.94 o 
   2   1  10        0.19        0.87      1.22 o 
   3   1  10        7.12        7.85      2.45 o 
   4   1  10        0.06        1.85      1.58 o 
  -8   2  10        0.30        2.39      2.51 o 
  -7   2  10        0.08        1.45      2.68 o 
  -6   2  10        1.70        2.80      2.12 o 
  -5   2  10        0.61        0.28      1.35 o 
  -4   2  10       56.93       67.42      3.58 o 
  -3   2  10        0.68        2.89      1.04 o 
  -2   2  10      175.90      198.98      4.27 o 
  -1   2  10        0.97        4.85      1.71 o 
   0   2  10      115.62      113.72      3.95 o 
   1   2  10        3.33       -0.31      1.19 o 
   2   2  10      108.42      119.86      4.60 o 
   3   2  10        1.27        3.27      1.80 o 
  -8   3  10        9.11       14.38      5.00 o 
  -7   3  10        1.59        1.87      2.02 o 
  -6   3  10        1.46        0.73      1.69 o 
  -5   3  10        0.16        0.37      1.75 o 
  -4   3  10        1.33        0.28      1.34 o 
  -3   3  10        2.72        3.12      1.19 o 
  -2   3  10       18.35       14.85      2.54 o 
  -1   3  10        4.16        2.01      1.15 o 
   0   3  10       19.07       29.32      2.57 o 
   1   3  10        4.66        7.08      1.63 o 
   2   3  10       31.92       42.75      3.48 o 
  -7   4  10        0.57        0.51      2.10 o 
  -6   4  10       12.18        6.38      2.94 o 
  -5   4  10        3.06        0.77      1.65 o 
  -4   4  10        7.99        8.19      3.36 o 
  -3   4  10       13.93       10.67      1.59 o 
  -2   4  10        2.97        3.39      1.37 o 
  -1   4  10        1.03        0.92      1.15 o 
   0   4  10        1.49        1.53      1.34 o 
   1   4  10        0.42       -0.93      1.38 o 
  -7   5  10        2.88       -1.40      4.10 o 
  -6   5  10        1.18       -0.38      2.16 o 
  -5   5  10        0.95        1.77      1.78 o 
  -4   5  10        2.99        2.62      1.67 o 
  -3   5  10        1.95        3.72      1.56 o 
  -2   5  10        8.73        8.94      2.80 o 
  -1   5  10        1.38        0.38      1.29 o 
   0   5  10        5.10       10.13      2.04 o 
  -5   6  10        1.56        1.93      1.99 o 
  -4   6  10        0.78        2.30      1.95 o 
  -3   6  10        5.09        4.86      4.13 o 
  -2   6  10        0.04        1.04      1.54 o 
   0  -8  11        7.88        5.93      2.67 o 
   1  -8  11        0.30       -1.40      4.80 o 
   2  -8  11        3.62        1.56      3.44 o 
  -2  -7  11        2.52        4.28      3.23 o 
  -1  -7  11        9.44       10.46      2.53 o 
   0  -7  11        1.20        0.82      2.25 o 
   1  -7  11        0.72        0.77      2.16 o 
   2  -7  11       17.60       15.56      3.47 o 
   3  -7  11        0.03       -2.08      1.93 o 
   4  -7  11        6.08        0.74      3.19 o 
  -4  -6  11        7.71       10.62      2.89 o 
  -3  -6  11        0.09       -0.31      2.14 o 
  -2  -6  11       21.57       17.86      2.86 o 
  -1  -6  11        1.46        0.61      1.65 o 
   0  -6  11        0.00        0.53      1.62 o 
   1  -6  11        3.19        3.80      2.21 o 
   2  -6  11        0.48        0.00      1.92 o 
   3  -6  11        2.78        1.08      2.82 o 
   4  -6  11        0.01        2.19      3.54 o 
   5  -6  11        5.13        6.47      2.99 o 
  -5  -5  11        0.28        0.47      2.85 o 
  -4  -5  11        1.94        3.21      1.89 o 
  -3  -5  11        0.29        1.92      1.77 o 
  -2  -5  11        0.18       -0.34      1.46 o 
  -1  -5  11        4.67        6.18      1.83 o 
   0  -5  11       12.58       17.30      2.29 o 
   1  -5  11        0.67        4.76      2.38 o 
   2  -5  11        0.12        2.57      2.93 o 
   3  -5  11        0.94        1.58      3.04 o 
   4  -5  11        0.44        2.34      2.29 o 
   5  -5  11        3.87       -1.08      3.19 o 
  -6  -4  11        0.01       -0.42      2.45 o 
  -5  -4  11       15.89       19.29      4.22 o 
  -4  -4  11       10.90        8.22      2.19 o 
  -3  -4  11       42.75       50.88      3.86 o 
  -2  -4  11        0.62        2.43      1.53 o 
  -1  -4  11        1.84        0.54      1.91 o 
   0  -4  11        0.16       -0.03      1.90 o 
   1  -4  11        0.06       -0.46      1.37 o 
   2  -4  11       13.83       20.11      3.30 o 
   3  -4  11        4.06        0.60      2.82 o 
   4  -4  11        5.79        3.44      3.19 o 
   5  -4  11        0.37        3.96      2.05 o 
  -6  -3  11        3.25        2.12      2.98 o 
  -5  -3  11        4.05        4.14      2.89 o 
  -4  -3  11        5.75        3.54      1.70 o 
  -3  -3  11      202.06      208.15      6.08 o 
  -2  -3  11        0.19        1.14      1.27 o 
  -1  -3  11       61.01       57.34      4.67 o 
   0  -3  11        0.00       -0.04      1.34 o 
   1  -3  11        6.19        6.52      5.57 o 
   2  -3  11        0.00        0.64      1.67 o 
   3  -3  11       50.78       54.29      9.04 o 
   4  -3  11       10.41       11.23      2.14 o 
   5  -3  11        0.31       -0.09      1.71 o 
  -7  -2  11        2.07       -0.17      2.60 o 
  -6  -2  11       14.04       21.55      4.70 o 
  -5  -2  11       19.12       24.67      4.46 o 
  -4  -2  11        2.13       -0.96      1.38 o 
  -3  -2  11        3.37        1.22      1.34 o 
  -2  -2  11       23.53       26.96      2.89 o 
  -1  -2  11       14.64       12.90      1.81 o 
   0  -2  11        5.98        5.00      2.80 o 
   1  -2  11       45.77       37.91      3.83 o 
   2  -2  11        5.39        7.32      1.44 o 
   3  -2  11        4.55       -0.67      1.77 o 
   4  -2  11        0.32        0.03      1.45 o 
   5  -2  11        7.87        7.73      2.21 o 
  -7  -1  11        0.07        2.27      2.92 o 
  -6  -1  11        3.19        2.70      2.70 o 
  -5  -1  11        3.56        8.03      3.05 o 
  -4  -1  11      144.21      155.57      8.40 o 
  -3  -1  11        2.14        3.16      1.28 o 
  -2  -1  11       22.75       26.15      3.21 o 
  -1  -1  11        5.09        2.42      3.00 o 
   0  -1  11        5.86        8.75      1.57 o 
   1  -1  11       10.29       10.63      1.53 o 
   2  -1  11       24.89       25.94      2.72 o 
   3  -1  11        0.00       -0.89      1.25 o 
   4  -1  11        0.91        3.39      1.76 o 
  -7   0  11        0.00        6.40      3.25 o 
  -6   0  11       63.99       60.24      6.77 o 
  -5   0  11        0.19        1.74      2.47 o 
  -4   0  11      235.97      265.40     11.35 o 
  -3   0  11       84.64      105.15      3.95 o 
  -2   0  11       82.02       97.83      3.84 o 
  -1   0  11        2.23        5.34      1.14 o 
   0   0  11       37.05       45.42      2.59 o 
   1   0  11        3.75        2.69      1.83 o 
   2   0  11       54.49       58.22      3.29 o 
   3   0  11        2.66        2.98      1.61 o 
   4   0  11        5.36        6.89      1.99 o 
  -7   1  11       11.12       10.88      4.10 o 
  -6   1  11        0.77       -0.46      2.60 o 
  -5   1  11        7.24        8.25      3.22 o 
  -4   1  11        3.45        3.65      2.59 o 
  -3   1  11       21.47       16.84      1.65 o 
  -2   1  11       12.46       10.09      1.31 o 
  -1   1  11       55.98       54.24      6.19 o 
   0   1  11       62.05       61.41      4.79 o 
   1   1  11       24.63       30.36      3.97 o 
   2   1  11        8.96        7.21      1.76 o 
   3   1  11        7.67        8.02      2.31 o 
  -7   2  11        4.28       10.78      4.29 o 
  -6   2  11        0.92       -3.50      2.57 o 
  -5   2  11        5.21        4.12      3.25 o 
  -4   2  11        1.19        0.67      1.39 o 
  -3   2  11        0.05       -0.08      0.89 o 
  -2   2  11       10.91       11.96      1.65 o 
  -1   2  11        8.33        5.77      1.82 o 
   0   2  11       13.09       16.04      2.01 o 
   1   2  11       39.67       34.97      2.93 o 
   2   2  11        1.37        1.45      1.43 o 
  -7   3  11        0.32        2.23      3.61 o 
  -6   3  11        0.45        0.90      1.85 o 
  -5   3  11        5.30       -1.53      2.53 o 
  -4   3  11        3.29        1.45      1.61 o 
  -3   3  11       23.64       20.66      1.92 o 
  -2   3  11        7.80       13.59      3.04 o 
  -1   3  11        1.10        1.99      1.23 o 
   0   3  11        0.26        1.65      1.38 o 
   1   3  11       12.77       14.47      2.15 o 
  -7   4  11        0.30       -0.49      2.27 o 
  -6   4  11        0.02        1.84      2.46 o 
  -5   4  11        1.64        1.31      1.84 o 
  -4   4  11        0.80        1.98      1.84 o 
  -3   4  11       22.06       24.95      2.86 o 
  -2   4  11        8.69       11.71      1.88 o 
  -1   4  11        2.96        0.88      1.23 o 
   0   4  11        0.68        1.39      1.46 o 
  -6   5  11        0.18        1.18      2.06 o 
  -5   5  11        0.08       -0.66      1.75 o 
  -4   5  11        0.31       -1.14      1.60 o 
  -3   5  11        8.69        9.52      2.60 o 
  -2   5  11        2.32        2.74      1.64 o 
  -1  -7  12        1.22        0.64      2.21 o 
   0  -7  12        0.10       -1.20      2.98 o 
   1  -7  12        3.64        4.05      2.48 o 
   2  -7  12        0.03        3.16      2.38 o 
   3  -7  12        1.71        1.73      2.52 o 
  -3  -6  12        0.75        1.41      2.14 o 
  -2  -6  12        0.83        1.01      1.88 o 
  -1  -6  12        7.87       12.53      2.60 o 
   0  -6  12        0.00       -1.87      3.63 o 
   1  -6  12        1.35        0.77      2.55 o 
   2  -6  12        3.78        7.74      2.90 o 
   3  -6  12        1.14       -0.03      2.36 o 
  -4  -5  12        0.74        1.32      2.12 o 
  -3  -5  12        9.08        6.44      3.31 o 
  -2  -5  12       50.62       55.67      4.69 o 
  -1  -5  12        1.21       -0.15      1.58 o 
   0  -5  12        0.71        2.93      2.49 o 
   1  -5  12       14.07        5.39      3.20 o 
   2  -5  12        3.46        2.66      2.34 o 
   3  -5  12        0.46        0.44      2.29 o 
   4  -5  12        5.92        7.17      2.82 o 
  -5  -4  12        2.61        1.77      2.89 o 
  -4  -4  12        2.45        1.19      1.68 o 
  -3  -4  12        6.08        2.93      1.81 o 
  -2  -4  12       10.50       12.22      2.14 o 
  -1  -4  12       36.28       38.85      4.57 o 
   0  -4  12        4.45       -0.37      2.72 o 
   1  -4  12       12.12       18.04      3.23 o 
   2  -4  12        0.89        2.53      2.19 o 
   3  -4  12        1.82        3.49      2.12 o 
   4  -4  12        0.00       -1.84      2.54 o 
  -6  -3  12        3.91        2.65      3.15 o 
  -5  -3  12        0.37        0.94      2.65 o 
  -4  -3  12       30.75       23.47      2.80 o 
  -3  -3  12        7.89        3.13      2.04 o 
  -2  -3  12        2.32        0.82      1.52 o 
  -1  -3  12        2.68       -0.59      1.48 o 
   0  -3  12       11.14       13.81      6.54 o 
   1  -3  12       32.92       30.76      5.41 o 
   2  -3  12        1.05        0.77      3.05 o 
   3  -3  12        1.99        3.05      3.55 o 
   4  -3  12        5.75        0.10      2.51 o 
  -6  -2  12        0.01        0.09      2.37 o 
  -5  -2  12        2.09        1.60      2.76 o 
  -4  -2  12        3.29        1.09      1.74 o 
  -3  -2  12        8.92        9.54      1.78 o 
  -2  -2  12        7.62        4.90      1.47 o 
  -1  -2  12       19.12       22.66      5.83 o 
   0  -2  12       16.62       13.52      2.67 o 
   1  -2  12        0.00       -1.55      1.26 o 
   2  -2  12       40.01       52.09      5.01 o 
   3  -2  12       29.68       24.58      2.60 o 
   4  -2  12        3.17        2.87      2.69 o 
  -7  -1  12       13.74        9.35      4.21 o 
  -6  -1  12        5.56        8.47      3.35 o 
  -5  -1  12       36.20       39.80      5.65 o 
  -4  -1  12       58.28       53.43      5.79 o 
  -3  -1  12        8.63       11.52      1.88 o 
  -2  -1  12        4.29        1.23      1.14 o 
  -1  -1  12        8.97        5.81      1.97 o 
   0  -1  12       13.19       19.60      2.99 o 
   1  -1  12        0.17       -0.03      0.99 o 
   2  -1  12        0.92        2.24      1.25 o 
   3  -1  12        0.01        0.79      1.52 o 
  -7   0  12        0.09        1.85      2.88 o 
  -6   0  12        0.79        1.19      2.69 o 
  -5   0  12       13.82       12.22      3.85 o 
  -4   0  12        0.26        2.63      2.61 o 
  -3   0  12        0.03       -0.74      1.05 o 
  -2   0  12        1.15        0.47      1.29 o 
  -1   0  12        5.51        3.69      3.42 o 
   0   0  12        6.56        4.76      1.29 o 
   1   0  12       16.32       18.46      2.16 o 
   2   0  12        0.78       -1.45      1.18 o 
   3   0  12        0.94       -1.44      2.07 o 
  -7   1  12        1.72        2.56      3.38 o 
  -6   1  12        0.98       -0.45      2.92 o 
  -5   1  12        4.35        6.29      3.47 o 
  -4   1  12       10.22       19.26      4.47 o 
  -3   1  12        0.07        1.18      1.25 o 
  -2   1  12        0.87        1.29      1.01 o 
  -1   1  12        1.94        1.21      1.12 o 
   0   1  12        1.51        0.69      1.67 o 
   1   1  12        0.07       -0.54      1.27 o 
   2   1  12        3.19        4.05      1.56 o 
  -7   2  12        0.85        0.83      3.59 o 
  -6   2  12        0.46        1.58      3.05 o 
  -5   2  12       34.34       42.62      6.66 o 
  -4   2  12        7.55       10.70      4.18 o 
  -3   2  12        1.64        2.40      1.14 o 
  -2   2  12        1.02       -0.77      1.10 o 
  -1   2  12        0.12        0.05      1.33 o 
   0   2  12        0.95        0.73      1.25 o 
   1   2  12        8.76       12.36      2.11 o 
  -6   3  12        7.58       12.60      4.97 o 
  -5   3  12        1.44        2.55      1.89 o 
  -4   3  12        0.07        0.09      1.60 o 
  -3   3  12        1.64        0.93      1.48 o 
  -2   3  12        0.29       -1.08      1.12 o 
  -1   3  12        7.39        3.53      1.47 o 
   0   3  12        0.34        0.79      1.43 o 
  -5   4  12        1.72       -0.44      1.89 o 
  -4   4  12        0.12       -0.02      1.62 o 
  -3   4  12        1.42        2.12      1.98 o 
  -2   4  12        0.01        0.87      1.27 o 
  -1   4  12        0.07        0.51      1.38 o 
  -2  -6  13        7.18        6.71      2.58 o 
  -1  -6  13        4.52        3.58      5.11 o 
   0  -6  13        0.38        6.23      3.22 o 
   1  -6  13        7.11        4.72      3.27 o 
   2  -6  13        0.31        3.44      2.86 o 
  -3  -5  13        3.60        2.74      2.09 o 
  -2  -5  13       11.56        8.82      2.50 o 
  -1  -5  13        0.00        0.75      2.82 o 
   0  -5  13        1.99       -0.99      2.67 o 
   1  -5  13        8.29        7.27      2.99 o 
   2  -5  13        1.07        3.33      2.68 o 
   3  -5  13        5.20        7.46      3.12 o 
  -4  -4  13        5.57        3.07      2.24 o 
  -3  -4  13       22.11       26.76      3.09 o 
  -2  -4  13        0.60        3.57      1.78 o 
  -1  -4  13        3.02        4.22      4.01 o 
   0  -4  13        8.32        2.03      2.23 o 
   1  -4  13        4.71       -0.48      4.46 o 
   2  -4  13        0.36       -0.64      2.74 o 
   3  -4  13        1.01       -0.91      3.35 o 
  -5  -3  13        4.48        4.38      3.01 o 
  -4  -3  13        1.62        0.28      2.60 o 
  -3  -3  13       17.45       12.51      2.86 o 
  -2  -3  13       16.91       13.87      2.88 o 
  -1  -3  13        1.97        3.61      1.98 o 
   0  -3  13        2.17        1.72      2.14 o 
   1  -3  13        0.00        0.05      2.05 o 
   2  -3  13        1.42        3.72      2.61 o 
   3  -3  13        1.64        4.41      4.64 o 
  -5  -2  13        0.13       -0.87      2.32 o 
  -4  -2  13       21.54       19.65      4.33 o 
  -3  -2  13        1.97       -1.74      1.24 o 
  -2  -2  13        2.85        2.89      1.82 o 
  -1  -2  13        2.54        0.39      1.56 o 
   0  -2  13        0.18       -0.88      1.97 o 
   1  -2  13        1.41        2.52      1.95 o 
   2  -2  13        3.93        5.50      2.30 o 
   3  -2  13        0.45        0.16      2.72 o 
  -6  -1  13        0.99        4.16      3.65 o 
  -5  -1  13       10.59       11.25      4.13 o 
  -4  -1  13        2.78        3.38      3.06 o 
  -3  -1  13        0.19       -0.87      1.21 o 
  -2  -1  13        0.03       -0.24      1.32 o 
  -1  -1  13        2.93        2.16      1.73 o 
   0  -1  13        7.25        1.87      1.96 o 
   1  -1  13        0.17       -1.45      1.83 o 
   2  -1  13        3.27        3.19      1.64 o 
  -6   0  13        0.02        1.25      3.13 o 
  -5   0  13        1.97        5.58      3.60 o 
  -4   0  13        7.80       12.82      4.04 o 
  -3   0  13        0.71        1.03      1.43 o 
  -2   0  13       13.56       10.50      2.45 o 
  -1   0  13        0.10        0.70      2.16 o 
   0   0  13        0.05       -0.08      2.80 o 
   1   0  13        6.04        6.24      1.65 o 
   2   0  13        6.43        2.68      1.61 o 
  -6   1  13        4.03        9.34      4.24 o 
  -5   1  13       22.64       21.08      5.17 o 
  -4   1  13        0.02        0.75      3.23 o 
  -3   1  13        1.39        2.12      1.66 o 
  -2   1  13        0.94        0.79      1.66 o 
  -1   1  13        2.47        3.17      1.58 o 
   0   1  13        0.36       -0.28      1.30 o 
   1   1  13        0.95       -0.10      1.47 o 
  -6   2  13        0.84       -0.54      3.69 o 
  -5   2  13        0.42       -0.88      3.54 o 
  -4   2  13        4.49        7.76      4.50 o 
  -3   2  13        1.47       -1.57      2.92 o 
  -2   2  13        0.21        0.96      1.36 o 
  -1   2  13        0.24        0.30      1.81 o 
   0   2  13        1.09        0.24      1.42 o 
  -5   3  13        0.95       -0.57      3.79 o 
  -4   3  13        0.40       -0.50      2.63 o 
  -3   3  13        0.95       -0.08      1.80 o 
  -2   3  13        2.11        2.75      1.49 o 
  -2  -5  14        2.50        5.50      3.64 o 
  -1  -5  14        0.02       -1.82      3.02 o 
   0  -5  14        1.53        0.87      2.61 o 
   1  -5  14        2.97        7.52      3.42 o 
  -3  -4  14        6.09        5.87      2.44 o 
  -2  -4  14        3.83        6.82      4.76 o 
  -1  -4  14        1.25        3.03      2.41 o 
   0  -4  14        0.55       -2.18      2.41 o 
   1  -4  14        2.43        2.32      2.44 o 
   2  -4  14        1.05        1.52      6.33 o 
  -4  -3  14        0.16       -1.45      2.81 o 
  -3  -3  14       22.57       20.99      2.79 o 
  -2  -3  14        0.46        0.42      1.94 o 
  -1  -3  14        4.75        5.60      2.55 o 
   0  -3  14        6.30        2.68      2.39 o 
   1  -3  14        0.71        3.11      3.31 o 
   2  -3  14        3.21        1.67      2.14 o 
  -4  -2  14       24.54       16.86      4.38 o 
  -3  -2  14        0.09       -0.32      1.61 o 
  -2  -2  14        0.20       -2.07      1.74 o 
  -1  -2  14        5.94        7.92      3.54 o 
   0  -2  14        0.14        1.87      2.43 o 
   1  -2  14        1.24        2.31      2.55 o 
  -5  -1  14        1.23       -3.36      3.02 o 
  -4  -1  14        0.32        1.40      2.90 o 
  -3  -1  14       12.08       15.57      2.77 o 
  -2  -1  14        1.99        1.80      1.73 o 
  -1  -1  14        3.58        4.26      2.17 o 
   0  -1  14        0.02        1.05      4.35 o 
   1  -1  14        0.23        1.93      2.19 o 
  -5   0  14       11.76       10.41      4.31 o 
  -4   0  14        0.12        3.22      3.51 o 
  -3   0  14        0.48       -1.92      2.06 o 
  -2   0  14        0.14       -1.97      3.34 o 
  -1   0  14        1.44        2.10      1.86 o 
   0   0  14        1.59       -0.13      1.99 o 
  -5   1  14       12.35        6.24      4.38 o 
  -3   1  14        2.53        1.65      3.10 o 
  -2   1  14        3.84        3.17      2.12 o 
  -1   1  14        0.02       -1.32      1.92 o 
  -2  -3  15        0.87        5.50      2.78 o 
  -1  -3  15        0.28       -1.27      4.13 o 
  -3  -2  15        4.70       12.40      3.03 o 
  -2  -2  15        2.02        4.72      3.38 o 
  -1  -2  15        1.17        3.15      2.27 o 
  -3  -1  15        0.38        3.27      2.93 o 
  -2  -1  15        1.91        3.31      2.17 o 
  -1  -1  15        1.85        8.39      2.75 o 
                                                 
